# Supplementary material for: Depletion of ALMS1 affects TGF-β signalling pathway and downstream processes such as cell migration and adhesion capacity
Source: Front Mol Biosci. 2022 Oct 13;9:992313. doi: 10.3389/fmolb.2022.992313 (PMC9621122; doi:10.3389/fmolb.2022.992313)
Supplement: Supplementary file 1 [file Table2.xlsx]

## Sheet: Proteins
Supplementary Table S2. Results of protein identification with Proteome Discoverer software (v2.1).
Checked	Protein FDR Confidence	Master	Accession	Description	Contaminant	Exp. q-value	Sum PEP Score	Coverage	# Peptides	# PSMs	# Unique Peptides	# Protein Groups	# AAs	MW [kDa]	calc. pI	Found in Sample: [S1] F1: Sample	Found in Sample: [S2] F2: Sample	Found in Sample: [S3] F3: Sample	Found in Sample: [S4] F4: Sample	Found in Sample: [S5] F5: Sample	Found in Sample: [S6] F6: Sample	Modifications	Area: F1	Area: F2	Area: F3	Area: F4	Area: F5	Area: F6	emPAI	Score Sequest HT	# Peptides Sequest HT
FALSE	High	Master Protein	A0A024R1N1	Myosin, heavy polypeptide 9, non-muscle, isoform CRA_a OS=Homo sapiens OX=9606 GN=MYH9 PE=3 SV=1	FALSE	0	1045.5	59.0306	133	974	118	1	1960	226.4	5.6	High	High	High	High	High	High		4.64963e+08	4.00304e+08	3.23537e+08	3.44874e+08	4.25396e+08	3.15945e+08	67.74	2378.3	133
FALSE	High	Master Protein	P49327	Fatty acid synthase OS=Homo sapiens OX=9606 GN=FASN PE=1 SV=3	FALSE	0	737.197	58.4628	104	780	103	1	2511	273.3	6.44	High	High	High	High	High	High	Acetyl [N-Term]	740876637	1.01478e+09	6.04061e+08	4.21619e+08	4.76822e+08	3.43823e+08	15.496	1668.26	104
FALSE	High	Master Protein	P21333	Filamin-A OS=Homo sapiens OX=9606 GN=FLNA PE=1 SV=4	FALSE	0	715.033	50.9634	104	844	94	1	2647	280.6	6.06	High	High	High	High	High	High		5.68598e+08	7.99447e+08	4.13297e+08	5.12416e+08	6.14555e+08	4.74769e+08	11.551	1725.84	104
FALSE	High	Master Protein	Q09666	Neuroblast differentiation-associated protein AHNAK OS=Homo sapiens OX=9606 GN=AHNAK PE=1 SV=2	FALSE	0	578.522	50.8659	131	440	128	1	5890	628.7	6.15	High	High	High	High	High	High		8.9869e+07	1.18532e+08	7.62817e+07	7.01524e+07	1.01599e+08	7.21748e+07	1.088	918.05	131
FALSE	High	Master Protein	A0A087WVQ6	Clathrin heavy chain OS=Homo sapiens OX=9606 GN=CLTC PE=1 SV=1	FALSE	0	478.201	50.6254	72	443	72	1	1679	191.9	5.69	High	High	High	High	High	High		2.82782e+08	3.34173e+08	2.52438e+08	1.88033e+08	2.36413e+08	1.66357e+08	11.743	1032.03	72
FALSE	High	Master Protein	Q9Y490	Talin-1 OS=Homo sapiens OX=9606 GN=TLN1 PE=1 SV=3	FALSE	0	468.813	44.7068	78	369	72	1	2541	269.6	6.07	High	High	High	High	High	High		1.10076e+08	1.22301e+08	1.42948e+08	4.86999e+07	6.99004e+07	4.5433e+07	3.687	777.73	78
FALSE	High	Master Protein	A0A024RC65	HCG1991735, isoform CRA_a OS=Homo sapiens OX=9606 GN=hCG_1991735 PE=4 SV=1	FALSE	0	452.042	56.9101	80	417	76	1	1657	189.1	6.48	High	High	High	High	High	High		1.32699e+08	1.88014e+08	1.16461e+08	1.21548e+08	1.38837e+08	1.132e+08	11.438	973.53	80
FALSE	High	Master Protein	A0A024R3X4	Heat shock 60kDa protein 1 (Chaperonin), isoform CRA_a OS=Homo sapiens OX=9606 GN=HSPD1 PE=2 SV=1	FALSE	0	450.483	75.7417	48	957	29	1	573	61	5.87	High	High	High	High	High	High		9.86093e+08	1.14806e+09	9.72098e+08	5.04618e+08	1.01173e+09	7.50364e+08	358.381	1380.23	48
FALSE	High	Master Protein	A0A0S2Z3G9	Actinin alpha 4 isoform 1 (Fragment) OS=Homo sapiens OX=9606 GN=ACTN4 PE=2 SV=1	FALSE	0	448.435	68.9352	60	452	43	1	911	104.8	5.44	High	High	High	High	High	High		3.30457e+08	3.64774e+08	3.64018e+08	3.11407e+08	4.32292e+08	3.12538e+08	40.596	1062.76	60
FALSE	High	Master Protein	P78527	DNA-dependent protein kinase catalytic subunit OS=Homo sapiens OX=9606 GN=PRKDC PE=1 SV=3	FALSE	0	408.273	29.6996	102	362	101	1	4128	468.8	7.12	High	High	High	High	High	High		4.73776e+07	5.27242e+07	3.94781e+07	3.53624e+07	5.40505e+07	3.46194e+07	1.763	643.23	102
FALSE	High	Master Protein	P31327-3	Isoform 3 of Carbamoyl-phosphate synthase [ammonia], mitochondrial OS=Homo sapiens OX=9606 GN=CPS1	FALSE	0	405.556	51.0624	68	409	66	1	1506	165.5	6.79	High	High	High	High	High	High		2.60063e+08	2.63542e+08	197178464	1.93271e+08	2.11589e+08	1.605e+08	11.526	910.6	68
FALSE	High	Master Protein	Q4LE36	ACLY variant protein (Fragment) OS=Homo sapiens OX=9606 GN=ACLY variant protein PE=2 SV=1	FALSE	0	395.796	54.7933	59	426	59	1	1137	124.5	8.03	High	High	High	High	High	High		5.0189e+08	5.86929e+08	5.17504e+08	1.69425e+08	2.685e+08	1.93379e+08	18.759	933.4	59
FALSE	High	Master Protein	A0A024RD80	Heat shock protein 90kDa alpha (Cytosolic), class B member 1, isoform CRA_a OS=Homo sapiens OX=9606 GN=HSP90AB1 PE=3 SV=1	FALSE	0	390.972	64.9171	54	589	32	1	724	83.2	5.03	High	High	High	High	High	High		1.28266e+09	1.69673e+09	1.19927e+09	8.45909e+08	1278004287	9.72372e+08	136.891	1219.84	54
FALSE	High	Master Protein	V9HWB8	Pyruvate kinase OS=Homo sapiens OX=9606 GN=HEL-S-30 PE=1 SV=1	FALSE	0	381.994	75.1412	44	647	3	1	531	57.9	7.84	High	High	High	High	High	High		9.38537e+08	9.17732e+08	1.21289e+09	5.25159e+08	6.50007e+08	3.62364e+08	144.265	1333.96	44
FALSE	High	Master Protein	V9HWB4	Epididymis secretory sperm binding protein Li 89n OS=Homo sapiens OX=9606 GN=HEL-S-89n PE=2 SV=1	FALSE	0	358.321	55.1988	42	373	40	1	654	72.3	5.16	High	High	High	High	High	High		8.61394e+08	8.69162e+08	7.43393e+08	4.58933e+08	4.6361e+08	3.39126e+08	62.808	961.32	42
FALSE	High	Master Protein	O75369-8	Isoform 8 of Filamin-B OS=Homo sapiens OX=9606 GN=FLNB	FALSE	0	350.755	38.891	70	298	62	1	2633	281.5	5.71	High	High	High	High	High	High		6.58455e+07	6.71251e+07	3.76277e+07	3.45047e+07	4.73009e+07	1.17382e+08	2.553	589.44	70
FALSE	High	Master Protein	P07900-2	Isoform 2 of Heat shock protein HSP 90-alpha OS=Homo sapiens OX=9606 GN=HSP90AA1	FALSE	0	348.846	47.6581	48	525	28	1	854	98.1	5.16	High	High	High	High	High	High		1.14928e+09	1.20536e+09	8.2207e+08	5.20999e+08	9.44683e+08	6.29939e+08	55.899	1028.16	48
FALSE	High	Master Protein	A0A024R5Z9	Pyruvate kinase OS=Homo sapiens OX=9606 GN=PKM2 PE=3 SV=1	FALSE	0	346.704	70.8098	43	570	2	1	531	58	7.71	Not Found	Not Found	Not Found	High	High	High					6.66157e+06	1.02846e+07	7.34466e+06	93.12	1195.43	43
FALSE	High	Master Protein	P04406	Glyceraldehyde-3-phosphate dehydrogenase OS=Homo sapiens OX=9606 GN=GAPDH PE=1 SV=3	FALSE	0	340.64	80.597	27	1456	27	1	335	36	8.46	High	High	High	High	High	High		6.24598e+09	7.59256e+09	5.38232e+09	4.92188e+09	3.96451e+09	3.00086e+09	2153.43	1922.07	27
FALSE	High	Master Protein	P06733	Alpha-enolase OS=Homo sapiens OX=9606 GN=ENO1 PE=1 SV=2	FALSE	0	340.33	73.7327	37	638	25	1	434	47.1	7.39	High	High	High	High	High	High		3.4671e+09	3.36856e+09	3.41308e+09	1.05236e+09	1.66653e+09	1.51899e+09	220.222	1367.93	37
FALSE	High	Master Protein	Q13813	Spectrin alpha chain, non-erythrocytic 1 OS=Homo sapiens OX=9606 GN=SPTAN1 PE=1 SV=3	FALSE	0	333.266	42.5162	74	225	74	1	2472	284.4	5.35	High	High	High	High	High	High		3.2897e+07	6.32553e+07	2.96319e+07	1.92431e+07	3.40173e+07	2.69041e+07	1.637	462.54	74
FALSE	High	Master Protein	Q14315	Filamin-C OS=Homo sapiens OX=9606 GN=FLNC PE=1 SV=3	FALSE	0	326.837	35.8532	70	224	61	1	2725	290.8	5.97	High	High	High	High	High	High		1.63441e+07	1.98488e+07	9.74784e+06	1.43483e+08	8.32782e+07	6.29674e+07	2.035	510.38	70
FALSE	High	Master Protein	V9HW22	Epididymis luminal protein 33 OS=Homo sapiens OX=9606 GN=HEL-S-72p PE=2 SV=1	FALSE	0	318.407	59.5975	37	413	33	1	646	70.9	5.52	High	High	High	High	High	High		1.04453e+09	1.26036e+09	9.06443e+08	593526597	7.03846e+08	6.00665e+08	65.147	984.36	37
FALSE	High	Master Protein	P12814-3	Isoform 3 of Alpha-actinin-1 OS=Homo sapiens OX=9606 GN=ACTN1	FALSE	0	313.206	61.2691	51	300	34	1	914	105.5	5.41	High	High	High	High	High	High	Acetyl [N-Term]	1.29417e+08	1.27274e+08	1.25176e+08	9.31474e+07	1.62488e+08	1.33377e+08	15.082	689.38	51
FALSE	High	Master Protein	E5KNY5	Leucine-rich PPR-motif containing OS=Homo sapiens OX=9606 GN=LRPPRC PE=4 SV=1	FALSE	0	310.339	52.726	61	306	61	1	1394	157.8	6.13	High	High	High	High	High	High		8.41237e+07	9.34514e+07	5.52988e+07	5.28492e+07	6.51072e+07	4.87811e+07	4.687	587.18	61
FALSE	High	Master Protein	P13639	Elongation factor 2 OS=Homo sapiens OX=9606 GN=EEF2 PE=1 SV=4	FALSE	0	309.612	60.7226	48	386	47	1	858	95.3	6.83	High	High	High	High	High	High		7.36561e+08	6.29756e+08	5.41834e+08	293030119	5.10004e+08	3.61202e+08	28.038	703.6	48
FALSE	High	Master Protein	P29401-2	Isoform 2 of Transketolase OS=Homo sapiens OX=9606 GN=TKT	FALSE	0	305.111	63.233	38	401	38	1	631	68.8	7.52	High	High	High	High	High	High	Acetyl [N-Term]	1.40723e+09	1.74868e+09	1.36758e+09	6.1889e+08	8.58323e+08	6.2116e+08	52.67	882.4	38
FALSE	High	Master Protein	B4DJ30	cDNA FLJ61290, highly similar to Neutral alpha-glucosidase AB OS=Homo sapiens OX=9606 PE=2 SV=1	FALSE	0	300.794	55.6784	47	288	2	1	995	112.9	6.06	Not Found	High	High	High	High	High			1.16576e+08	4.79544e+06	2.12941e+06	1.22447e+08	8.45109e+07	15.379	655.86	47
FALSE	High	Master Protein	P26038	Moesin OS=Homo sapiens OX=9606 GN=MSN PE=1 SV=3	FALSE	0	287.164	68.6308	47	280	36	1	577	67.8	6.4	High	High	High	High	High	High		1.88352e+08	3.31088e+08	1.99033e+08	1.04809e+08	2.70038e+08	1.8979e+08	56.029	611.63	47
FALSE	High	Master Protein	Q14697-2	Isoform 2 of Neutral alpha-glucosidase AB OS=Homo sapiens OX=9606 GN=GANAB	FALSE	0	284.258	57.1429	46	282	1	1	966	109.4	6.24	Not Found	High	Not Found	Not Found	High	High			1.44747e+07			5.42031e+06	2.88618e+06	13.478	625.7	46
FALSE	High	Master Protein	E1NZA1	Peroxisome proliferator activated receptor interacting complex protein OS=Homo sapiens OX=9606 GN=PRIC295 PE=2 SV=1	FALSE	0	278.262	31.7858	59	236	59	1	2671	292.6	7.43	High	High	High	High	High	High		3.15929e+07	2.25089e+07	2.45911e+07	1.85179e+07	2.4443e+07	1.84529e+07	1.486	383.69	59
FALSE	High	Master Protein	P02545	Prelamin-A/C OS=Homo sapiens OX=9606 GN=LMNA PE=1 SV=1	FALSE	0	272.757	62.6506	48	310	2	1	664	74.1	7.02	High	High	High	Not Found	High	High		1.15314e+08	1.20699e+08	9.21796e+07		3.95992e+07	4.05396e+07	36.825	669.87	48
FALSE	High	Master Protein	P55072	Transitional endoplasmic reticulum ATPase OS=Homo sapiens OX=9606 GN=VCP PE=1 SV=4	FALSE	0	267.559	55.2109	44	271	44	1	806	89.3	5.26	High	High	High	High	High	High		2.85593e+08	4.0316e+08	2.79267e+08	1.45685e+08	1.59972e+08	1.3185e+08	23.879	520.38	44
FALSE	High	Master Protein	P18206	Vinculin OS=Homo sapiens OX=9606 GN=VCL PE=1 SV=4	FALSE	0	264.448	56.3492	52	291	52	1	1134	123.7	5.66	High	High	High	High	High	High		1.65146e+08	1.5557e+08	1.28027e+08	1.61824e+08	1.69118e+08	1.47107e+08	5.449	585.89	52
FALSE	High	Master Protein	Q53GK6	Beta actin variant (Fragment) OS=Homo sapiens OX=9606 PE=2 SV=1	FALSE	0	262.287	77.8667	26	531	1	1	375	41.7	5.48	Not Found	High	Not Found	Not Found	Not Found	Not Found			644063					221.754	1033.8	26
FALSE	High	Master Protein	P07814	Bifunctional glutamate/proline--tRNA ligase OS=Homo sapiens OX=9606 GN=EPRS PE=1 SV=5	FALSE	0	261.082	39.881	49	210	49	1	1512	170.5	7.33	High	High	High	High	High	High		8.35018e+07	1.11416e+08	7.98949e+07	3.81191e+07	5.96143e+07	4.54603e+07	4.125	428.17	49
FALSE	High	Master Protein	Q14204	Cytoplasmic dynein 1 heavy chain 1 OS=Homo sapiens OX=9606 GN=DYNC1H1 PE=1 SV=5	FALSE	0	259.636	22.2772	72	196	72	1	4646	532.1	6.4	High	High	High	High	High	High		2.56928e+07	3.16655e+07	2.28067e+07	1.75961e+07	2.6033e+07	2.02811e+07	0.84	297.26	72
FALSE	High	Master Protein	P13010	X-ray repair cross-complementing protein 5 OS=Homo sapiens OX=9606 GN=XRCC5 PE=1 SV=3	FALSE	0	259.435	66.5301	40	251	40	1	732	82.7	5.81	High	High	High	High	High	High		2.13562e+08	242480795	2.05918e+08	1.40463e+08	1.9435e+08	1.49131e+08	26.826	415.43	40
FALSE	High	Master Protein	P02545-2	Isoform C of Prelamin-A/C OS=Homo sapiens OX=9606 GN=LMNA	FALSE	0	259.166	69.5804	47	303	1	1	572	65.1	6.84	Not Found	High	High	Not Found	High	High			1.28217e+08	3.34509e+07		4.34953e+07	3.81716e+07	55.234	620	47
FALSE	High	Master Protein	Q9NZM1	Myoferlin OS=Homo sapiens OX=9606 GN=MYOF PE=1 SV=1	FALSE	0	258.25	38.2339	62	186	62	1	2061	234.6	6.18	High	High	High	High	High	High		4.17899e+07	4.61917e+07	3.27231e+07	6.92256e+07	5.75542e+07	4.46477e+07	2.135	416.36	62
FALSE	High	Master Protein	P22314	Ubiquitin-like modifier-activating enzyme 1 OS=Homo sapiens OX=9606 GN=UBA1 PE=1 SV=3	FALSE	0	256.538	52.8355	39	267	39	1	1058	117.8	5.76	High	High	High	High	High	High		1.86202e+08	2.49276e+08	1.92038e+08	9.50249e+07	1.38965e+08	9.8475e+07	7.913	563.66	39
FALSE	High	Master Protein	V9HW31	ATP synthase subunit beta OS=Homo sapiens OX=9606 GN=HEL-S-271 PE=1 SV=1	FALSE	0	255.576	72.9679	28	291	18	1	529	56.5	5.4	High	High	High	High	High	High		5.26148e+08	5.02199e+08	324202268	2.15271e+08	2.63752e+08	2.05628e+08	58.456	627.49	28
FALSE	High	Master Protein	V9HWP2	Epididymis luminal protein 35 OS=Homo sapiens OX=9606 GN=HEL-S-125m PE=2 SV=1	FALSE	0	252.762	53.3001	45	296	43	1	803	92.4	4.84	High	High	High	High	High	High		5.93448e+08	5.76472e+08	3.68147e+08	2.21518e+08	2.98721e+08	2.25359e+08	17.815	551.65	45
FALSE	High	Master Protein	P07355-2	Isoform 2 of Annexin A2 OS=Homo sapiens OX=9606 GN=ANXA2	FALSE	0	248.07	66.3866	32	353	32	1	357	40.4	8.37	High	High	High	High	High	High		1.61675e+09	2.48147e+09	1.56921e+09	1.25607e+09	2.66676e+09	2.0957e+09	119.226	932.6	32
FALSE	High	Master Protein	A0A0G2JIW1	Heat shock 70 kDa protein 1B OS=Homo sapiens OX=9606 GN=HSPA1B PE=1 SV=1	FALSE	0	246.601	64.0187	39	289	1	1	642	70.1	5.66	Not Found	Not Found	Not Found	Not Found	High	High						1.53017e+07	1.61057e+07	36.927	603.65	39
FALSE	High	Master Protein	A0A1U9X7W4	HSPA1A OS=Homo sapiens OX=9606 PE=3 SV=1	FALSE	0	246.478	64.1186	39	289	1	1	641	70	5.66	Not Found	Not Found	Not Found	Not Found	High	High						3.3931e+06	4.53866e+06	36.927	599.12	39
FALSE	High	Master Protein	P12956	X-ray repair cross-complementing protein 6 OS=Homo sapiens OX=9606 GN=XRCC6 PE=1 SV=2	FALSE	0	243.662	61.2479	38	269	38	1	609	69.8	6.64	High	High	High	High	High	High		3.3765e+08	4.2451e+08	2.92825e+08	2.13866e+08	2.58553e+08	2.24679e+08	32.497	446.82	38
FALSE	High	Master Protein	P55060	Exportin-2 OS=Homo sapiens OX=9606 GN=CSE1L PE=1 SV=3	FALSE	0	241.565	53.3471	44	261	44	1	971	110.3	5.77	High	High	High	High	High	High	Acetyl [N-Term]	1.73587e+08	1.56016e+08	1.13232e+08	9.34816e+07	1.0903e+08	7.04617e+07	9.405	479.48	44
FALSE	High	Master Protein	A0A087WUZ3	Spectrin beta chain OS=Homo sapiens OX=9606 GN=SPTBN1 PE=1 SV=1	FALSE	0	240.005	28.4869	51	149	48	1	2366	274.7	5.57	High	High	High	High	High	High		2.72412e+07	4.54326e+07	2.14964e+07	1.77717e+07	3.06841e+07	2.23476e+07	1.313	311.12	51
FALSE	High	Master Protein	P08670	Vimentin OS=Homo sapiens OX=9606 GN=VIM PE=1 SV=4	FALSE	0	232.735	74.6781	39	182	36	1	466	53.6	5.12	High	High	High	High	High	High		3.63993e+08	3.07369e+08	2.39107e+08	5.38288e+07	6.7345e+07	7.14098e+07	43.367	429.51	39
FALSE	High	Master Protein	P07437	Tubulin beta chain OS=Homo sapiens OX=9606 GN=TUBB PE=1 SV=2	FALSE	0	231.754	62.6126	23	342	5	1	444	49.6	4.89	High	High	High	High	High	High		1.04541e+09	1.48882e+09	1.39053e+09	5.4282e+08	9.54981e+08	7.93312e+08	109.53	868.65	23
FALSE	High	Master Protein	V9HW96	Chaperonin containing TCP1, subunit 2 (Beta), isoform CRA_b OS=Homo sapiens OX=9606 GN=HEL-S-100n PE=1 SV=1	FALSE	0	229.537	61.6822	32	205	32	1	535	57.5	6.46	High	High	High	High	High	High		2.14325e+08	2.64876e+08	2.09296e+08	8.57724e+07	1.71117e+08	1.45897e+08	23.484	442.8	32
FALSE	High	Master Protein	E7EQR4	Ezrin OS=Homo sapiens OX=9606 GN=EZR PE=1 SV=3	FALSE	0	226.743	60.7509	41	244	31	1	586	69.3	6.16	High	High	High	High	High	High		1.2102e+08	2.58608e+08	1.30049e+08	9.07428e+07	3.56073e+08	1.80803e+08	31.57	466.88	41
FALSE	High	Master Protein	A0A024R663	Kinectin 1 (Kinesin receptor), isoform CRA_a OS=Homo sapiens OX=9606 GN=KTN1 PE=4 SV=1	FALSE	0	223.495	44.1415	51	163	51	1	1357	156.2	5.64	High	High	High	High	High	High		5.42463e+07	7.62977e+07	6.07818e+07	3.29083e+07	5.85464e+07	4.56042e+07	3.281	301.34	51
FALSE	High	Master Protein	P08195-4	Isoform 4 of 4F2 cell-surface antigen heavy chain OS=Homo sapiens OX=9606 GN=SLC3A2	FALSE	0	215.412	47.6551	31	234	31	1	661	71.1	4.97	High	High	High	High	High	High	Acetyl [N-Term]	8.32248e+08	9.43964e+08	5.86729e+08	6.86957e+08	6.49388e+08	4.57422e+08	20.544	625.48	31
FALSE	High	Master Protein	A0A0S2Z2Z6	Annexin (Fragment) OS=Homo sapiens OX=9606 GN=ANXA6 PE=2 SV=1	FALSE	0	213.819	62.4071	41	199	2	1	673	75.8	5.6	High	High	High	High	High	High		22415423	2.10032e+07	2.07659e+07	2.93475e+06	9340355	9.02595e+06	12.183	385.83	41
FALSE	High	Master Protein	Q71U36	Tubulin alpha-1A chain OS=Homo sapiens OX=9606 GN=TUBA1A PE=1 SV=1	FALSE	0	211.142	66.9623	26	295	1	1	451	50.1	5.06	High	High	High	High	Not Found	Not Found		2.75898e+07	2.41824e+07	34184123	4.567e+06			73.989	625.39	26
FALSE	High	Master Protein	Q8IWP6	Tubulin beta chain OS=Homo sapiens OX=9606 PE=2 SV=1	FALSE	0	208.261	62.4719	22	287	4	1	445	49.7	4.92	High	High	High	High	High	High		6.17955e+08	9.18161e+08	7.80674e+08	3.06822e+08	3.45653e+08	2.76612e+08	66.002	747.75	22
FALSE	High	Master Protein	F5H5D3	Tubulin alpha chain OS=Homo sapiens OX=9606 GN=TUBA1C PE=1 SV=1	FALSE	0	207.948	58.5742	26	316	2	1	519	57.7	5.07	High	High	High	High	High	High		74575338	98275018	3.68952e+07	3.55811e+07	1.90473e+07	24038998	37.566	659.48	26
FALSE	High	Master Protein	Q59FF0	EBNA-2 co-activator variant (Fragment) OS=Homo sapiens OX=9606 PE=2 SV=1	FALSE	0	206.742	48.2365	38	207	38	1	964	107.4	7.52	High	High	High	High	High	High		1.16496e+08	1.61717e+08	1.01932e+08	5.06689e+07	1.05732e+08	8.06217e+07	5.357	403.42	38
FALSE	High	Master Protein	A0A0S2Z377	Annexin (Fragment) OS=Homo sapiens OX=9606 GN=ANXA6 PE=2 SV=1	FALSE	0	204.328	62.069	40	188	1	1	667	75.2	5.67	High	Not Found	High	Not Found	Not Found	High		3.36193e+06		9.18627e+06			8.83845e+06	11.023	356.95	40
FALSE	High	Master Protein	V9HWF4	Phosphoglycerate kinase OS=Homo sapiens OX=9606 GN=HEL-S-68p PE=2 SV=1	FALSE	0	203.827	70.9832	29	208	29	1	417	44.6	8.1	High	High	High	High	High	High		1.54809e+09	1.42177e+09	1.01615e+09	7.29744e+08	8.96867e+08	7.92536e+08	38.811	502.96	29
FALSE	High	Master Protein	V9HVY3	Protein disulfide-isomerase OS=Homo sapiens OX=9606 GN=HEL-S-269 PE=2 SV=1	FALSE	0	201.823	62.7723	30	193	25	1	505	56.7	6.35	High	High	High	High	High	High		3.54421e+08	5.11592e+08	3.2333e+08	1.99834e+08	3.29388e+08	2.34815e+08	27.48	413.14	30
FALSE	High	Master Protein	A0A024R8S5	Protein disulfide-isomerase OS=Homo sapiens OX=9606 GN=P4HB PE=2 SV=1	FALSE	0	200.301	70.8661	34	219	34	1	508	57.1	4.87	High	High	High	High	High	High		3.25431e+08	3.55149e+08	3.26269e+08	1.56792e+08	2.12194e+08	1.82093e+08	14.849	420.22	34
FALSE	High	Master Protein	A0A2U3TZU2	Glucose-6-phosphate isomerase OS=Homo sapiens OX=9606 GN=GPI PE=1 SV=1	FALSE	0	200.284	52.4288	26	218	19	1	597	67.2	8.97	High	High	High	High	High	High		3.74421e+08	4.27109e+08	3.50561e+08	1.85742e+08	1.92206e+08	1.48329e+08	15.238	481.13	26
FALSE	High	Master Protein	P11586	C-1-tetrahydrofolate synthase, cytoplasmic OS=Homo sapiens OX=9606 GN=MTHFD1 PE=1 SV=3	FALSE	0	200.13	59.4652	43	184	43	1	935	101.5	7.3	High	High	High	High	High	High		2.05201e+08	1.59012e+08	1.21717e+08	7.18284e+07	1.17329e+08	8.17714e+07	6.356	426.81	43
FALSE	High	Master Protein	P13797	Plastin-3 OS=Homo sapiens OX=9606 GN=PLS3 PE=1 SV=4	FALSE	0	199.754	57.9365	35	193	35	1	630	70.8	5.6	High	High	High	High	High	High	Acetyl [N-Term]	2.30004e+08	2.40302e+08	1.80397e+08	1.7622e+08	1.92931e+08	1.38512e+08	12.154	452.06	35
FALSE	High	Master Protein	B2RA03	cDNA, FLJ94640, highly similar to Homo sapiens keratin 18 (KRT18), mRNA OS=Homo sapiens OX=9606 PE=2 SV=1	FALSE	0	199.062	67.4419	29	189	20	1	430	48	5.38	High	High	High	High	High	High		1.15263e+08	3.80509e+08	1.60272e+08	5.58275e+07	2.51107e+08	2.47845e+08	29.47	391.74	29
FALSE	High	Master Protein	Q13885	Tubulin beta-2A chain OS=Homo sapiens OX=9606 GN=TUBB2A PE=1 SV=1	FALSE	0	197.528	58.6517	21	282	5	1	445	49.9	4.89	High	High	High	High	High	High		1.31467e+08	5.82289e+08	6.31593e+08	7.17415e+07	9.09648e+07	6.32687e+07	43.893	724.87	21
FALSE	High	Master Protein	Q53HM9	Elongation factor 1-alpha (Fragment) OS=Homo sapiens OX=9606 PE=2 SV=1	FALSE	0	191.075	66.0173	26	312	14	1	462	50.1	8.87	High	High	High	High	High	High		1.17622e+09	1.63571e+09	9.16474e+08	3.03049e+08	9.64288e+08	8.01487e+08	57.78	595.87	26
FALSE	High	Master Protein	P26639-2	Isoform 2 of Threonine--tRNA ligase, cytoplasmic OS=Homo sapiens OX=9606 GN=TARS	FALSE	0	188.432	52.1164	39	192	39	1	756	86.8	6.77	High	High	High	High	High	High		2.37242e+08	2.97892e+08	2.62125e+08	1.0216e+08	1.96536e+08	1.44714e+08	8.541	410.03	39
FALSE	High	Master Protein	B2RCM2	cDNA, FLJ96156, highly similar to Homo sapiens leucyl-tRNA synthetase (LARS), mRNA OS=Homo sapiens OX=9606 PE=2 SV=1	FALSE	0	187.882	40.5612	40	157	40	1	1176	134.4	7.2	High	High	High	High	High	High		64882748	6.90613e+07	5.26298e+07	1.71766e+07	3.67398e+07	2.36165e+07	4.048	336.39	40
FALSE	High	Master Protein	Q14152	Eukaryotic translation initiation factor 3 subunit A OS=Homo sapiens OX=9606 GN=EIF3A PE=1 SV=1	FALSE	0	187.121	37.5543	50	160	50	1	1382	166.5	6.79	High	High	High	High	High	High		4.6198e+07	6.34446e+07	1.02589e+08	3.0966e+07	4.59139e+07	3.46552e+07	2.942	286.79	50
FALSE	High	Master Protein	A0A024R3T8	Poly [ADP-ribose] polymerase OS=Homo sapiens OX=9606 GN=PARP1 PE=4 SV=1	FALSE	0	187.115	41.4201	34	166	34	1	1014	113	8.88	High	High	High	High	High	High		8.93959e+07	1.03435e+08	8.15912e+07	2.61788e+07	5.78266e+07	5.13403e+07	4.372	293.3	34
FALSE	High	Master Protein	P27708	CAD protein OS=Homo sapiens OX=9606 GN=CAD PE=1 SV=3	FALSE	0	186.706	30.9663	46	142	44	1	2225	242.8	6.46	High	High	High	High	High	High		3.53401e+07	4.30801e+07	2.66018e+07	2.09716e+07	3.02059e+07	2.22926e+07	1.602	293.6	46
FALSE	High	Master Protein	B2RBR9	cDNA, FLJ95650, highly similar to Homo sapiens karyopherin (importin) beta 1 (KPNB1), mRNA OS=Homo sapiens OX=9606 PE=2 SV=1	FALSE	0	185.008	41.6667	27	191	27	1	876	97.1	4.78	High	High	High	High	High	High	Acetyl [N-Term]	1.24069e+08	2.13349e+08	115353235	6.05481e+07	1.95765e+08	1.46278e+08	7.111	440.35	27
FALSE	High	Master Protein	P00338-3	Isoform 3 of L-lactate dehydrogenase A chain OS=Homo sapiens OX=9606 GN=LDHA	FALSE	0	183.189	56.5097	26	233	25	1	361	39.8	8.43	High	High	High	High	High	High		1.22872e+09	1.6186e+09	9.70014e+08	4.2315e+08	8.09207e+08	6.3178e+08	39.471	428.3	26
FALSE	High	Master Protein	P68366	Tubulin alpha-4A chain OS=Homo sapiens OX=9606 GN=TUBA4A PE=1 SV=1	FALSE	0	183.129	53.7946	22	263	4	1	448	49.9	5.06	High	High	High	High	High	High		9.91821e+07	1.21095e+08	9.15461e+07	6.63142e+07	9.46056e+07	1.12764e+08	41.17	555.25	22
FALSE	High	Master Protein	P49588	Alanine--tRNA ligase, cytoplasmic OS=Homo sapiens OX=9606 GN=AARS PE=1 SV=2	FALSE	0	180.53	55.7851	36	155	36	1	968	106.7	5.53	High	High	High	High	High	High	Acetyl [N-Term]	4.84998e+07	5.15465e+07	3.76193e+07	3.63371e+07	7.24439e+07	5.27637e+07	5.723	297.61	36
FALSE	High	Master Protein	B4DH02	cDNA FLJ50510, highly similar to Heat shock 70 kDa protein 4 OS=Homo sapiens OX=9606 PE=2 SV=1	FALSE	0	180.119	50.3571	34	139	32	1	840	94.3	5.19	High	High	High	High	High	High		8.3103e+07	1.26861e+08	9.2314e+07	4.37707e+07	6.62166e+07	5.08207e+07	4.092	324.4	34
FALSE	High	Master Protein	P60842	Eukaryotic initiation factor 4A-I OS=Homo sapiens OX=9606 GN=EIF4A1 PE=1 SV=1	FALSE	0	179.838	65.0246	26	227	14	1	406	46.1	5.48	High	High	High	High	High	High		4.07719e+08	4.57566e+08	2.87469e+08	1.67508e+08	3.20779e+08	2.37175e+08	73.989	526.45	26
FALSE	High	Master Protein	P31939	Bifunctional purine biosynthesis protein PURH OS=Homo sapiens OX=9606 GN=ATIC PE=1 SV=3	FALSE	0	179.437	65.0338	34	175	34	1	592	64.6	6.71	High	High	High	High	High	High	Acetyl [N-Term]	1.58588e+08	1.67367e+08	1.24808e+08	8.57059e+07	1.08966e+08	9.65863e+07	14.459	380.04	34
FALSE	High	Master Protein	B7Z532	cDNA FLJ51028, highly similar to 60 kDa heat shock protein, mitochondrial OS=Homo sapiens OX=9606 PE=2 SV=1	FALSE	0	177.721	74.6939	18	599	1	1	245	26.7	5.22	High	High	High	Not Found	High	High		3.13743e+07		9.58545e+06		1.97708e+07	1.13031e+07	340.455	590.95	18
FALSE	High	Master Protein	P38646	Stress-70 protein, mitochondrial OS=Homo sapiens OX=9606 GN=HSPA9 PE=1 SV=2	FALSE	0	177.557	45.5081	30	159	30	1	679	73.6	6.16	High	High	High	High	High	High		3.77432e+08	4.03751e+08	2.78831e+08	1.72059e+08	1.77708e+08	1.5956e+08	8.006	380.98	30
FALSE	High	Master Protein	O14980	Exportin-1 OS=Homo sapiens OX=9606 GN=XPO1 PE=1 SV=1	FALSE	0	176.844	39.7759	33	193	33	1	1071	123.3	6.06	High	High	High	High	High	High		6.50276e+07	6.11547e+07	5.24564e+07	4.79142e+07	5.76806e+07	4.59211e+07	4.356	339.01	33
FALSE	High	Master Protein	V9HW37	Epididymis secretory protein Li 69 OS=Homo sapiens OX=9606 GN=HEL-S-69 PE=1 SV=1	FALSE	0	176.204	58.0407	30	177	30	1	541	59.6	5.66	High	High	High	High	High	High		1.58841e+08	1.78893e+08	1.82884e+08	5.8509e+07	1.75005e+08	1.31529e+08	17.33	337.53	30
FALSE	High	Master Protein	A0A024R4A0	Nucleolin, isoform CRA_b OS=Homo sapiens OX=9606 GN=NCL PE=4 SV=1	FALSE	0	175.576	30.7042	28	226	28	1	710	76.6	4.7	High	High	High	High	High	High		4.69108e+08	3.99721e+08	3.72588e+08	2.80986e+08	2.40326e+08	2.24996e+08	5.494	489.19	28
FALSE	High	Master Protein	P25705	ATP synthase subunit alpha, mitochondrial OS=Homo sapiens OX=9606 GN=ATP5F1A PE=1 SV=1	FALSE	0	174.684	55.3345	28	197	28	1	553	59.7	9.13	High	High	High	High	High	High		4.38744e+08	4.63073e+08	3.40341e+08	2.13929e+08	2.80716e+08	2.3348e+08	11.053	483.5	28
FALSE	High	Master Protein	Q02790	Peptidyl-prolyl cis-trans isomerase FKBP4 OS=Homo sapiens OX=9606 GN=FKBP4 PE=1 SV=3	FALSE	0	173.343	67.3203	30	138	30	1	459	51.8	5.43	High	High	High	High	High	High		2.0829e+08	1.82769e+08	1.58313e+08	6.75641e+07	1.24801e+08	9.65903e+07	20.017	313.56	30
FALSE	High	Master Protein	P49368	T-complex protein 1 subunit gamma OS=Homo sapiens OX=9606 GN=CCT3 PE=1 SV=4	FALSE	0	171.086	47.7064	27	173	27	1	545	60.5	6.49	High	High	High	High	High	High	Acetyl [N-Term]	2.28215e+08	2.6786e+08	1.73996e+08	1.61282e+08	1.78437e+08	1.1912e+08	12.539	382.89	27
FALSE	High	Master Protein	Q59EG8	Proteasome 26S non-ATPase subunit 2 variant (Fragment) OS=Homo sapiens OX=9606 PE=2 SV=1	FALSE	0	170.005	45.0164	30	150	30	1	913	100.5	5.15	High	High	High	High	High	High		5.55322e+07	9.53832e+07	6.6493e+07	3.29922e+07	7.10175e+07	5.23732e+07	4.513	261.97	30
FALSE	High	Master Protein	P50454	Serpin H1 OS=Homo sapiens OX=9606 GN=SERPINH1 PE=1 SV=2	FALSE	0	168.352	65.0718	23	163	23	1	418	46.4	8.69	High	High	High	High	High	High		3.49714e+08	3.40982e+08	2.42048e+08	1.05862e+08	1.48688e+08	1.21068e+08	32.113	345.01	23
FALSE	High	Master Protein	A0A024RDL1	Chaperonin containing TCP1, subunit 6A (Zeta 1), isoform CRA_a OS=Homo sapiens OX=9606 GN=CCT6A PE=3 SV=1	FALSE	0	166.316	51.6008	25	184	25	1	531	58	6.68	High	High	High	High	High	High		2.26063e+08	1.84289e+08	1.62781e+08	1.04357e+08	1.62122e+08	1.30615e+08	20.017	365.94	25
FALSE	High	Master Protein	V9HW98	Epididymis luminal protein 2 OS=Homo sapiens OX=9606 GN=HEL2 PE=1 SV=1	FALSE	0	165.785	72.9412	25	170	22	1	255	29.2	4.74	High	High	High	High	High	High	Acetyl [N-Term]	2.39568e+08	4.46743e+08	3.24558e+08	1.19046e+08	3.95743e+08	3.06582e+08	214.443	315.46	25
FALSE	High	Master Protein	B4DLV7	Rab GDP dissociation inhibitor OS=Homo sapiens OX=9606 PE=2 SV=1	FALSE	0	165.486	56.5702	25	158	17	1	449	51.1	8.18	High	High	High	High	High	High		1.38509e+08	1.45594e+08	1.13684e+08	5.90828e+07	8.54377e+07	6.72381e+07	14.849	348.87	25
FALSE	High	Master Protein	P35241-5	Isoform 5 of Radixin OS=Homo sapiens OX=9606 GN=RDX	FALSE	0	163.861	50.8278	33	182	21	1	604	71	6.71	High	High	High	High	High	High		4.43316e+07	3.86211e+07	3.85685e+07	1.66468e+07	7.38652e+07	4.29737e+07	10.788	332.23	33
FALSE	High	Master Protein	P33993	DNA replication licensing factor MCM7 OS=Homo sapiens OX=9606 GN=MCM7 PE=1 SV=4	FALSE	0	163.689	53.8248	32	129	32	1	719	81.3	6.46	High	High	High	High	High	High		7.76531e+07	8.25264e+07	6.84877e+07	4.19281e+07	5.98418e+07	4.72293e+07	5.251	248.86	32
FALSE	High	Master Protein	Q4LE58	eIF4G1 variant protein (Fragment) OS=Homo sapiens OX=9606 GN=EIF4G1 variant protein PE=2 SV=1	FALSE	0	161.598	28.8793	40	144	37	1	1624	178	5.31	High	High	High	High	High	High		6.91684e+07	1.31919e+08	7.02925e+07	2.30428e+07	1.09345e+08	6.84239e+07	2.935	254.22	40
FALSE	High	Master Protein	Q13509	Tubulin beta-3 chain OS=Homo sapiens OX=9606 GN=TUBB3 PE=1 SV=2	FALSE	0	160.214	59.1111	20	232	6	1	450	50.4	4.93	High	High	High	High	High	High		3.80359e+07	4.38058e+07	3.57926e+07	1.31248e+07	2.29406e+07	1.76821e+07	26.213	570.81	20
FALSE	High	Master Protein	Q08211	ATP-dependent RNA helicase A OS=Homo sapiens OX=9606 GN=DHX9 PE=1 SV=4	FALSE	0	158.652	30.2362	32	123	32	1	1270	140.9	6.84	High	High	High	High	High	High		4.16307e+07	5.99879e+07	3.86158e+07	2.10356e+07	3.7244e+07	2.94867e+07	2.07	261.64	32
FALSE	High	Master Protein	P04075-2	Isoform 2 of Fructose-bisphosphate aldolase A OS=Homo sapiens OX=9606 GN=ALDOA	FALSE	0	158.334	69.1388	23	224	18	1	418	45.2	8.25	High	High	High	High	High	High		1.43495e+09	1.78906e+09	8.59403e+08	3.11365e+08	1.30269e+09	9.5505e+08	25.102	469.31	23
FALSE	High	Master Protein	A8K690	cDNA FLJ76863, highly similar to Homo sapiens stress-induced-phosphoprotein 1 (Hsp70/Hsp90-organizing protein) (STIP1), mRNA OS=Homo sapiens OX=9606 PE=2 SV=1	FALSE	0	157.998	48.0663	34	134	34	1	543	62.6	6.8	High	High	High	High	High	High	Acetyl [N-Term]	2.04211e+08	1.96526e+08	1.81976e+08	9.18921e+07	1.6097e+08	1.3365e+08	8.006	286.3	34
FALSE	High	Master Protein	Q01813	ATP-dependent 6-phosphofructokinase, platelet type OS=Homo sapiens OX=9606 GN=PFKP PE=1 SV=2	FALSE	0	157.823	32.7806	26	123	23	1	784	85.5	7.55	High	High	High	High	High	High		5.84027e+07	8.77288e+07	6.25703e+07	6.36426e+07	9.60431e+07	7.92592e+07	6.197	317.26	26
FALSE	High	Master Protein	P07195	L-lactate dehydrogenase B chain OS=Homo sapiens OX=9606 GN=LDHB PE=1 SV=2	FALSE	0	157.785	54.1916	20	182	19	1	334	36.6	6.05	High	High	High	High	High	High		8.91326e+08	1.22113e+09	7.70458e+08	3.68233e+08	9.15604e+08	7.24416e+08	79.309	364.03	20
FALSE	High	Master Protein	P53621-2	Isoform 2 of Coatomer subunit alpha OS=Homo sapiens OX=9606 GN=COPA	FALSE	0	156.321	36.983	35	144	35	1	1233	139.2	7.59	High	High	High	High	High	High		7.26596e+07	80392694	5.60461e+07	3.33526e+07	5.29766e+07	3.90144e+07	2.209	319.52	35
FALSE	High	Master Protein	V9HW88	Calreticulin, isoform CRA_b OS=Homo sapiens OX=9606 GN=HEL-S-99n PE=2 SV=1	FALSE	0	156.155	62.1103	19	159	19	1	417	48.1	4.44	High	High	High	High	High	High		4.20217e+08	5.51474e+08	4.56537e+08	1.6479e+08	2.61781e+08	2.02556e+08	17.588	344.93	19
FALSE	High	Master Protein	A0A087X0X3	Heterogeneous nuclear ribonucleoprotein M OS=Homo sapiens OX=9606 GN=HNRNPM PE=1 SV=1	FALSE	0	154.001	50.5479	27	128	11	1	730	77.5	8.78	High	High	High	High	High	High		1.87135e+08	2.14066e+08	1.30089e+08	5.50166e+07	9.24661e+07	8.90149e+07	3.707	272.85	27
FALSE	High	Master Protein	P35221	Catenin alpha-1 OS=Homo sapiens OX=9606 GN=CTNNA1 PE=1 SV=1	FALSE	0	153.979	49.3377	30	145	30	1	906	100	6.29	High	High	High	High	High	High		5.86384e+07	7.5872e+07	5.30576e+07	3.53924e+07	4.88876e+07	3.61305e+07	3.642	283.52	30
FALSE	High	Master Protein	P55786	Puromycin-sensitive aminopeptidase OS=Homo sapiens OX=9606 GN=NPEPPS PE=1 SV=2	FALSE	0	153.863	42.5462	31	140	31	1	919	103.2	5.72	High	High	High	High	High	High		7.04145e+07	6.0358e+07	5.02794e+07	2.96597e+07	4.93652e+07	3.54088e+07	4.032	290.83	31
FALSE	High	Master Protein	P04843	Dolichyl-diphosphooligosaccharide--protein glycosyltransferase subunit 1 OS=Homo sapiens OX=9606 GN=RPN1 PE=1 SV=1	FALSE	0	153.62	53.3773	25	141	25	1	607	68.5	6.38	High	High	High	High	High	High		1.49997e+08	1.87404e+08	126825906	8.14397e+07	9.62489e+07	7.79707e+07	5.032	370.55	25
FALSE	High	Master Protein	P02786	Transferrin receptor protein 1 OS=Homo sapiens OX=9606 GN=TFRC PE=1 SV=2	FALSE	0	153.267	50.9211	31	162	31	1	760	84.8	6.61	High	High	High	High	High	High		1.98039e+08	2.26999e+08	1.54519e+08	1.00284e+08	1.12061e+08	8.803e+07	4.315	386.76	31
FALSE	High	Master Protein	Q53HV2	Chaperonin containing TCP1, subunit 7 (Eta) variant (Fragment) OS=Homo sapiens OX=9606 PE=2 SV=1	FALSE	0	152.975	65.0092	26	163	26	1	543	59.3	7.65	High	High	High	High	High	High	Acetyl [N-Term]	1.59276e+08	2.21311e+08	1.54099e+08	5.38527e+07	1.09803e+08	1.11314e+08	10.365	263.24	26
FALSE	High	Master Protein	Q9Y4L1	Hypoxia up-regulated protein 1 OS=Homo sapiens OX=9606 GN=HYOU1 PE=1 SV=1	FALSE	0	152.095	39.1391	29	127	29	1	999	111.3	5.22	High	High	High	High	High	High		3.93783e+07	5.58409e+07	3.37392e+07	1.93918e+07	3.00582e+07	2.80792e+07	3.467	202.41	29
FALSE	High	Master Protein	P27824-2	Isoform 2 of Calnexin OS=Homo sapiens OX=9606 GN=CANX	FALSE	0	151.711	47.5279	26	132	25	1	627	71.5	4.7	High	High	High	High	High	High		3.73018e+08	4.33356e+08	2.86561e+08	1.22541e+08	2.23965e+08	1.6765e+08	17.116	271.19	26
FALSE	High	Master Protein	P41252	Isoleucine--tRNA ligase, cytoplasmic OS=Homo sapiens OX=9606 GN=IARS PE=1 SV=2	FALSE	0	150.952	34.7861	33	127	33	1	1262	144.4	6.15	High	High	High	High	High	High	Acetyl [N-Term]	6.63287e+07	6.05091e+07	4.75459e+07	2.86002e+07	3.18663e+07	2.47054e+07	3.146	239.46	33
FALSE	High	Master Protein	A0A024RDS1	Heat shock 105kDa/110kDa protein 1, isoform CRA_c OS=Homo sapiens OX=9606 GN=HSPH1 PE=3 SV=1	FALSE	0	148.786	43.1235	29	123	27	1	858	96.8	5.39	High	High	High	High	High	High		7.06897e+07	7.8364e+07	6.88026e+07	3.03042e+07	53258010	3.96575e+07	3.394	254.41	29
FALSE	High	Master Protein	Q9BUF5	Tubulin beta-6 chain OS=Homo sapiens OX=9606 GN=TUBB6 PE=1 SV=1	FALSE	0	148.205	55.8296	19	198	11	1	446	49.8	4.88	High	High	High	High	High	High		1.49189e+08	1.34418e+08	1.74201e+08	6.23154e+07	1.06387e+08	7.32963e+07	15.156	495.81	19
FALSE	High	Master Protein	P68032	Actin, alpha cardiac muscle 1 OS=Homo sapiens OX=9606 GN=ACTC1 PE=1 SV=1	FALSE	0	146.614	53.5809	19	350	2	1	377	42	5.39	High	High	High	High	High	High		1.58828e+08	5.59054e+08	1.13579e+09	5.31808e+08	1.13573e+08	186009605	53.844	633.74	19
FALSE	High	Master Protein	P35580-4	Isoform 4 of Myosin-10 OS=Homo sapiens OX=9606 GN=MYH10	FALSE	0	145.187	16.8909	27	131	15	1	2007	232.4	5.55	High	High	High	High	High	High		1.94589e+07	2.23575e+07	1.83404e+07	3.8459e+06	6.24207e+06	5.33552e+06	0.96	296.97	27
FALSE	High	Master Protein	A0A090N8Y2	Protein disulfide-isomerase A4 OS=Homo sapiens OX=9606 GN=ERP70 PE=2 SV=1	FALSE	0	144.715	54.5736	34	142	34	1	645	72.9	5.07	High	High	High	High	High	High		8.53021e+07	9.32615e+07	8.37672e+07	7.763e+07	8.18676e+07	6.60901e+07	6.406	226.61	34
FALSE	High	Master Protein	P04844	Dolichyl-diphosphooligosaccharide--protein glycosyltransferase subunit 2 OS=Homo sapiens OX=9606 GN=RPN2 PE=1 SV=3	FALSE	0	144.531	47.2266	19	120	19	1	631	69.2	5.69	High	High	High	High	High	High		7.71287e+07	6.47517e+07	6.95026e+07	5.48372e+07	4.35647e+07	4.96152e+07	7.62	271.18	19
FALSE	High	Master Protein	O95373	Importin-7 OS=Homo sapiens OX=9606 GN=IPO7 PE=1 SV=1	FALSE	0	144.476	30.9249	25	133	25	1	1038	119.4	4.82	High	High	High	High	High	High	Acetyl [N-Term]	8.26488e+07	1.3351e+08	9.20076e+07	4.59029e+07	8.11925e+07	6.04323e+07	3.942	270.57	25
FALSE	High	Master Protein	P04083	Annexin A1 OS=Homo sapiens OX=9606 GN=ANXA1 PE=1 SV=2	FALSE	0	144.166	56.6474	21	156	21	1	346	38.7	7.02	High	High	High	High	High	High		4.54068e+08	5.76563e+08	3.76186e+08	2.33963e+08	3.21537e+08	2.73099e+08	36.276	354.77	21
FALSE	High	Master Protein	O00410-3	Isoform 3 of Importin-5 OS=Homo sapiens OX=9606 GN=IPO5	FALSE	0	143.91	36.5022	27	139	24	1	1115	125.5	4.92	High	High	High	High	High	High		1.05918e+08	1.07056e+08	7.64441e+07	4.27284e+07	5.87479e+07	4.11835e+07	2.748	288.51	27
FALSE	High	Master Protein	P50990	T-complex protein 1 subunit theta OS=Homo sapiens OX=9606 GN=CCT8 PE=1 SV=4	FALSE	0	143.33	53.8321	30	167	30	1	548	59.6	5.6	High	High	High	High	High	High		2.17076e+08	2.64874e+08	2.20923e+08	1.07037e+08	1.74681e+08	1.47196e+08	7.938	380.06	30
FALSE	High	Master Protein	P52895	Aldo-keto reductase family 1 member C2 OS=Homo sapiens OX=9606 GN=AKR1C2 PE=1 SV=3	FALSE	0	143.112	69.0402	18	148	3	1	323	36.7	7.49	High	High	High	High	High	High		1.06036e+08	1.50516e+08	1.28003e+08	1.08975e+08	2.86811e+08	2.39766e+08	32.405	294.84	18
FALSE	High	Master Protein	P33176	Kinesin-1 heavy chain OS=Homo sapiens OX=9606 GN=KIF5B PE=1 SV=1	FALSE	0	141.611	47.5597	32	108	32	1	963	109.6	6.51	High	High	High	High	High	High		4.40586e+07	4.74211e+07	38845337	1.78364e+07	36133930	2.72371e+07	2.652	220.09	32
FALSE	High	Master Protein	A0A024RBH2	Cytoskeleton-associated protein 4, isoform CRA_c OS=Homo sapiens OX=9606 GN=CKAP4 PE=4 SV=1	FALSE	0	141.156	51.1628	27	121	26	1	602	66	5.92	High	High	High	High	High	High		1.12991e+08	1.16774e+08	9.96591e+07	4.13233e+07	6.7119e+07	5.03672e+07	4.289	275.45	27
FALSE	High	Master Protein	P25205-2	Isoform 2 of DNA replication licensing factor MCM3 OS=Homo sapiens OX=9606 GN=MCM3	FALSE	0	140.056	40.9144	28	131	28	1	853	95.8	5.77	High	High	High	High	High	High		6.41954e+07	7.46954e+07	3.5857e+07	2.37697e+07	5.49268e+07	4.34013e+07	2.609	224.73	28
FALSE	High	Master Protein	P23921	Ribonucleoside-diphosphate reductase large subunit OS=Homo sapiens OX=9606 GN=RRM1 PE=1 SV=1	FALSE	0	139.454	42.6768	27	131	27	1	792	90	7.15	High	High	High	High	High	High		8.73272e+07	1.11855e+08	8.82395e+07	3.64202e+07	8.25277e+07	6.25254e+07	4.696	237.31	27
FALSE	High	Master Protein	P58107	Epiplakin OS=Homo sapiens OX=9606 GN=EPPK1 PE=1 SV=3	FALSE	0	139.402	40.8805	32	96	28	1	5088	555.3	5.62	High	High	High	High	High	High		2.83209e+07	4.12968e+07	2.52901e+07	1.89297e+07	3.66744e+07	2.77576e+07	0.314	143.23	32
FALSE	High	Master Protein	A0A024R7U6	DNA helicase OS=Homo sapiens OX=9606 GN=MCM4 PE=3 SV=1	FALSE	0	138.643	39.2816	24	121	24	1	863	96.5	6.74	High	High	High	High	High	High		6.92173e+07	6.74158e+07	6.08314e+07	4.13574e+07	4.71223e+07	3.78877e+07	3.054	271.41	24
FALSE	High	Master Protein	H0YFD6	Trifunctional enzyme subunit alpha, mitochondrial OS=Homo sapiens OX=9606 GN=HADHA PE=1 SV=2	FALSE	0	137.283	39.0152	23	135	23	1	792	86.3	9.1	High	High	High	High	High	High		7.45484e+07	7.69945e+07	6.48852e+07	3.68932e+07	4.73323e+07	4.04764e+07	3.489	323.97	23
FALSE	High	Master Protein	Q16881	Thioredoxin reductase 1, cytoplasmic OS=Homo sapiens OX=9606 GN=TXNRD1 PE=1 SV=3	FALSE	0	136.554	44.376	20	107	20	1	649	70.9	7.39	High	High	High	High	High	High		1.40336e+08	1.7802e+08	126837336	8.35474e+07	1.27149e+08	1.22318e+08	4.456	257.74	20
FALSE	High	Master Protein	Q13085-4	Isoform 4 of Acetyl-CoA carboxylase 1 OS=Homo sapiens OX=9606 GN=ACACA	FALSE	0	136.347	22.3668	35	85	35	1	2383	269.8	6.52	High	High	High	High	High	High		2.1508e+07	2.36715e+07	1.4839e+07	1.35117e+07	1.83175e+07	1.4605e+07	0.771	166.02	35
FALSE	High	Master Protein	P61978-2	Isoform 2 of Heterogeneous nuclear ribonucleoprotein K OS=Homo sapiens OX=9606 GN=HNRNPK	FALSE	0	136.329	51.7241	21	137	21	1	464	51	5.33	High	High	High	High	High	High	Acetyl [N-Term]	2.1524e+08	3.07897e+08	2.385e+08	7.57144e+07	1.45563e+08	1.1491e+08	11.589	337.04	21
FALSE	High	Master Protein	A0A024R4E5	High density lipoprotein binding protein (Vigilin), isoform CRA_a OS=Homo sapiens OX=9606 GN=HDLBP PE=1 SV=1	FALSE	0	135.372	34.1483	31	95	30	1	1268	141.4	6.87	High	High	High	High	High	High		5.36311e+07	5.79242e+07	5.32869e+07	2.95918e+07	3.9655e+07	3.58049e+07	1.629	213.23	31
FALSE	High	Master Protein	O75533	Splicing factor 3B subunit 1 OS=Homo sapiens OX=9606 GN=SF3B1 PE=1 SV=3	FALSE	0	135.26	37.0399	31	107	31	1	1304	145.7	7.09	High	High	High	High	High	High		7.78561e+07	6.7993e+07	5.98138e+07	2.02272e+07	3.89927e+07	2.33027e+07	2.371	167.38	31
FALSE	High	Master Protein	P11940	Polyadenylate-binding protein 1 OS=Homo sapiens OX=9606 GN=PABPC1 PE=1 SV=2	FALSE	0	133.869	39.7799	24	131	16	1	636	70.6	9.5	High	High	High	High	High	High		1.39919e+08	1.63267e+08	1.25154e+08	6.98112e+07	7.42527e+07	5.69449e+07	5.683	271.63	24
FALSE	High	Master Protein	A0A0A0MSS8	Aldo-keto reductase family 1 member C3 OS=Homo sapiens OX=9606 GN=AKR1C3 PE=1 SV=1	FALSE	0	133.564	68.7307	18	132	14	1	323	36.8	7.94	High	High	High	High	High	High		1.85499e+08	2.23553e+08	1.59996e+08	1.4213e+08	2.45311e+08	2.27332e+08	19.806	265.32	18
FALSE	High	Master Protein	P52209	6-phosphogluconate dehydrogenase, decarboxylating OS=Homo sapiens OX=9606 GN=PGD PE=1 SV=3	FALSE	0	133.325	55.4865	22	136	8	1	483	53.1	7.23	High	High	High	High	High	High		2.3727e+08	2.25526e+08	2.71346e+08	5.35576e+07	1.89261e+08	1.58363e+08	11.589	275.09	22
FALSE	High	Master Protein	Q16658	Fascin OS=Homo sapiens OX=9606 GN=FSCN1 PE=1 SV=3	FALSE	0	131.064	58.6207	26	102	26	1	493	54.5	7.24	High	High	High	High	High	High		2.53129e+08	3.12412e+08	2.59333e+08	1.38566e+08	205597993	1.81373e+08	11.69	229.98	26
FALSE	High	Master Protein	Q32Q12	Nucleoside diphosphate kinase OS=Homo sapiens OX=9606 GN=NME1-NME2 PE=1 SV=1	FALSE	0	130.652	70.2055	17	176	6	1	292	32.6	8.48	High	High	High	High	High	High		1.79905e+08	2.71056e+08	6.8453e+07	1.3077e+08	1.54674e+08	1.56174e+08	36.276	296.64	17
FALSE	High	Master Protein	P17987	T-complex protein 1 subunit alpha OS=Homo sapiens OX=9606 GN=TCP1 PE=1 SV=1	FALSE	0	130.115	61.5108	24	122	24	1	556	60.3	6.11	High	High	High	High	High	High	Acetyl [N-Term]	1.67751e+08	1.93153e+08	1.23688e+08	9.56534e+07	1.29179e+08	9.48253e+07	7.254	273.34	24
FALSE	High	Master Protein	A0A0S2Z4G4	Tropomyosin 3 isoform 1 (Fragment) OS=Homo sapiens OX=9606 GN=TPM3 PE=2 SV=1	FALSE	0	130.092	62.5	22	104	16	1	248	29	4.78	High	High	High	High	High	High		4.43123e+07	4.39218e+07	3.93777e+07	4.79279e+06	5.45157e+07	1.98843e+07	28.936	211.27	22
FALSE	High	Master Protein	A0A140VJZ1	Ubiquitin carboxyl-terminal hydrolase OS=Homo sapiens OX=9606 PE=2 SV=1	FALSE	0	129.81	45.2214	25	117	24	1	858	95.7	5.03	High	High	High	High	High	High		3.38975e+07	5.3178e+07	4.70623e+07	2.42996e+07	4.91798e+07	3.76293e+07	3.806	220.01	25
FALSE	High	Master Protein	A0A024RAM4	Microtubule-associated protein 1B, isoform CRA_b OS=Homo sapiens OX=9606 GN=MAP1B PE=4 SV=1	FALSE	0	129.402	19.0032	27	88	27	1	2468	270.5	4.81	High	High	High	High	High	High		2.27782e+07	2.95304e+07	2.55679e+07	2.15185e+07	3.12214e+07	2.24331e+07	0.762	183.51	27
FALSE	High	Master Protein	A8K8U1	cDNA FLJ77762, highly similar to Homo sapiens cullin-associated and neddylation-dissociated 1 (CAND1), mRNA OS=Homo sapiens OX=9606 PE=2 SV=1	FALSE	0	129.383	29.187	29	141	28	1	1230	136.2	5.83	High	High	High	High	High	High		7.53043e+07	8.59699e+07	7.21762e+07	3.65755e+07	5.39645e+07	4.12976e+07	1.966	282.48	29
FALSE	High	Master Protein	P47897	Glutamine--tRNA ligase OS=Homo sapiens OX=9606 GN=QARS PE=1 SV=1	FALSE	0	128.695	41.9355	28	102	28	1	775	87.7	7.15	High	High	High	High	High	High		5.38135e+07	8.24987e+07	4.12356e+07	2.50809e+07	4.86429e+07	3.95415e+07	3.437	232.97	28
FALSE	High	Master Protein	A0A2U3TZH3	Elongation factor 1-alpha OS=Homo sapiens OX=9606 GN=EEF1A2 PE=1 SV=1	FALSE	0	127.964	50.8065	20	214	8	1	496	54.3	9.04	High	High	High	High	High	High		1.07455e+08	1.18708e+08	1.00539e+08	1.61703e+08	2.10426e+08	1.6914e+08	13.065	428.3	20
FALSE	High	Master Protein	O75643	U5 small nuclear ribonucleoprotein 200 kDa helicase OS=Homo sapiens OX=9606 GN=SNRNP200 PE=1 SV=2	FALSE	0	127.599	22.9869	32	113	32	1	2136	244.4	6.06	High	High	High	High	High	High		2.27496e+07	2.02864e+07	2.45028e+07	1.59314e+07	2.25291e+07	1.93912e+07	0.911	182.86	32
FALSE	High	Master Protein	A0A090N8G0	Glycyl-tRNA synthetase OS=Homo sapiens OX=9606 GN=GARS PE=4 SV=1	FALSE	0	127.328	50.073	26	127	26	1	685	77.5	6.24	High	High	High	High	High	High	Acetyl [N-Term]	8.12552e+07	1.12509e+08	7.13438e+07	3.52658e+07	8.21923e+07	6.17584e+07	4.289	210.65	26
FALSE	High	Master Protein	Q2Q9H2	Glucose-6-phosphate 1-dehydrogenase (Fragment) OS=Homo sapiens OX=9606 GN=G6PD PE=3 SV=1	FALSE	0	127.171	59.3684	28	146	1	1	475	54.8	7.08	Not Found	High	Not Found	High	High	High			9.73395e+07		1.03062e+06	1.04345e+08	6.04347e+07	10.406	260.03	28
FALSE	High	Master Protein	A8K3C3	T-complex protein 1 subunit delta OS=Homo sapiens OX=9606 PE=2 SV=1	FALSE	0	125.834	52.8757	22	118	22	1	539	57.9	7.83	High	High	High	High	High	High		1.96539e+08	2.2829e+08	1.43894e+08	8.34062e+07	1.46564e+08	1.23846e+08	4.135	266.59	22
FALSE	High	Master Protein	A8K8N7	Phosphoribosylformylglycinamidine synthase (FGAR amidotransferase), isoform CRA_b OS=Homo sapiens OX=9606 GN=PFAS PE=2 SV=1	FALSE	0	125.517	28.5501	26	97	26	1	1338	144.6	5.76	High	High	High	High	High	High		7.76495e+07	7.35479e+07	6.47637e+07	3.16361e+07	5.08056e+07	4.01005e+07	1.721	229.68	26
FALSE	High	Master Protein	P53618	Coatomer subunit beta OS=Homo sapiens OX=9606 GN=COPB1 PE=1 SV=3	FALSE	0	124.346	36.6212	24	102	24	1	953	107.1	6.05	High	High	High	High	High	High		7.04455e+07	7.58224e+07	40375424	2.89455e+07	4.47351e+07	3.13502e+07	2.36	179.05	24
FALSE	High	Master Protein	O94925-3	Isoform 3 of Glutaminase kidney isoform, mitochondrial OS=Homo sapiens OX=9606 GN=GLS	FALSE	0	124.053	43.311	22	120	4	1	598	65.4	7.88	High	High	High	High	High	High		4.37999e+07	45612343	4.05436e+07	3.9301e+07	4.02815e+07	3.91044e+07	4.995	230.65	22
FALSE	High	Master Protein	D0PNI1	Epididymis luminal protein 4 OS=Homo sapiens OX=9606 GN=YWHAZ PE=2 SV=1	FALSE	0	123.962	62.0408	19	126	15	1	245	27.7	4.79	High	High	High	High	High	High	Acetyl [N-Term]	4.95484e+08	6.12295e+08	4.30649e+08	2.43053e+08	4.84004e+08	4.2041e+08	25.367	277.2	19
FALSE	High	Master Protein	Q9BV61	TRAP1 protein (Fragment) OS=Homo sapiens OX=9606 GN=TRAP1 PE=2 SV=2	FALSE	0	123.336	44.4921	24	134	1	1	699	79.3	7.8	Not Found	High	Not Found	High	High	Not Found			41041679		2.07609e+06	1.75007e+07		3.217	325.43	24
FALSE	High	Master Protein	Q05682-4	Isoform 4 of Caldesmon OS=Homo sapiens OX=9606 GN=CALD1	FALSE	0	122.981	49.8141	26	82	26	1	538	62.6	6.37	High	High	High	High	High	High		3.17517e+07	9.87438e+07	6.0533e+07	1.53319e+07	9.70152e+07	8.37846e+07	9	170.43	26
FALSE	High	Master Protein	Q14566	DNA replication licensing factor MCM6 OS=Homo sapiens OX=9606 GN=MCM6 PE=1 SV=1	FALSE	0	122.857	37.3934	28	105	28	1	821	92.8	5.41	High	High	High	High	High	High	Acetyl [N-Term]	7.72742e+07	8.02974e+07	5.51985e+07	3.61954e+07	7.33047e+07	5.90827e+07	2.643	238.89	28
FALSE	High	Master Protein	P60174	Triosephosphate isomerase OS=Homo sapiens OX=9606 GN=TPI1 PE=1 SV=3	FALSE	0	122.807	65.035	18	126	18	1	286	30.8	5.92	High	High	High	High	High	High		5.90521e+08	7.85696e+08	4.33585e+08	2.85265e+08	6.17791e+08	4.35921e+08	36.927	266.45	18
FALSE	High	Master Protein	P04792	Heat shock protein beta-1 OS=Homo sapiens OX=9606 GN=HSPB1 PE=1 SV=2	FALSE	0	122.559	90.7317	19	142	19	1	205	22.8	6.4	High	High	High	High	High	High		9.47009e+08	8.28356e+08	6.95036e+08	6.384e+08	6.49095e+08	5.57211e+08	202.092	325.2	19
FALSE	High	Master Protein	Q6P2Q9	Pre-mRNA-processing-splicing factor 8 OS=Homo sapiens OX=9606 GN=PRPF8 PE=1 SV=2	FALSE	0	122.371	22.0985	33	125	33	1	2335	273.4	8.84	High	High	High	High	High	High		2.18681e+07	2.1428e+07	1.82203e+07	1.27869e+07	1.96359e+07	1.68522e+07	0.785	134.08	33
FALSE	High	Master Protein	V9HW77	Epididymis luminal protein 211 OS=Homo sapiens OX=9606 GN=HEL-211 PE=2 SV=1	FALSE	0	122.203	57.4803	16	116	16	1	381	42.6	5.59	High	High	High	High	High	High		1.75928e+08	2.05664e+08	1.68057e+08	6.55458e+07	1.03111e+08	5.9239e+07	11.217	283.05	16
FALSE	High	Master Protein	A8KAP3	cDNA FLJ78483, highly similar to Homo sapiens elongation factor Tu GTP binding domain containing 2 (EFTUD2), mRNA OS=Homo sapiens OX=9606 PE=2 SV=1	FALSE	0	122.072	39.9177	25	125	24	1	972	109.4	5.01	High	High	High	High	High	High		4.39067e+07	5.4687e+07	3.30918e+07	2.06096e+07	3.5217e+07	3.10397e+07	2.286	245.54	25
FALSE	High	Master Protein	A0A024R6K8	Tryptophanyl-tRNA synthetase, isoform CRA_a OS=Homo sapiens OX=9606 GN=WARS PE=3 SV=1	FALSE	0	121.748	49.0446	20	103	20	1	471	53.1	6.23	High	High	High	High	High	High		4.55811e+07	8.60407e+07	4.10464e+07	4.3722e+07	6.61647e+07	5.69648e+07	9.798	182.73	20
FALSE	High	Master Protein	Q59ER5	WD repeat-containing protein 1 isoform 1 variant (Fragment) OS=Homo sapiens OX=9606 PE=2 SV=1	FALSE	0	121.215	45.8333	19	113	19	1	624	68.1	7.23	High	High	High	High	High	High		1.58789e+08	2.00561e+08	1.07105e+08	8.77516e+07	1.15073e+08	8.38634e+07	3.467	296.7	19
FALSE	High	Master Protein	Q9Y5B9	FACT complex subunit SPT16 OS=Homo sapiens OX=9606 GN=SUPT16H PE=1 SV=1	FALSE	0	121.117	32.9513	27	85	27	1	1047	119.8	5.66	High	High	High	High	High	High		5.14589e+07	63913849	3.73031e+07	3.40462e+07	4.12936e+07	4.0278e+07	2.162	179.01	27
FALSE	High	Master Protein	A0A0U1RRM4	Polypyrimidine tract-binding protein 1 OS=Homo sapiens OX=9606 GN=PTBP1 PE=1 SV=1	FALSE	0	121.003	46.9388	17	129	17	1	588	62.4	9.1	High	High	High	High	High	High	Acetyl [N-Term]	1.62185e+08	1.77217e+08	1.44854e+08	5.44404e+07	8.19492e+07	6.82298e+07	8.183	251.12	17
FALSE	High	Master Protein	Q12931	Heat shock protein 75 kDa, mitochondrial OS=Homo sapiens OX=9606 GN=TRAP1 PE=1 SV=3	FALSE	0	120.678	43.75	24	133	1	1	704	80.1	8.21	High	Not Found	High	Not Found	Not Found	Not Found				11023859				3.019	323.06	24
FALSE	High	Master Protein	Q00839	Heterogeneous nuclear ribonucleoprotein U OS=Homo sapiens OX=9606 GN=HNRNPU PE=1 SV=6	FALSE	0	120.431	31.0303	23	99	23	1	825	90.5	6	High	High	High	High	High	High		1.67766e+08	1.61115e+08	1.4691e+08	4.64461e+07	9.41052e+07	7.90837e+07	3.642	196.72	23
FALSE	High	Master Protein	Q9NYU2	UDP-glucose:glycoprotein glucosyltransferase 1 OS=Homo sapiens OX=9606 GN=UGGT1 PE=1 SV=3	FALSE	0	120.323	31.1897	29	90	29	1	1555	177.1	5.63	High	High	High	High	High	High		2.05004e+07	2.58461e+07	2.14233e+07	1.06813e+07	1.62889e+07	1.08195e+07	1.233	148.62	29
FALSE	High	Master Protein	P12268	Inosine-5'-monophosphate dehydrogenase 2 OS=Homo sapiens OX=9606 GN=IMPDH2 PE=1 SV=2	FALSE	0	120.114	33.6576	18	104	17	1	514	55.8	6.9	High	High	High	High	High	High		2.15924e+08	2.13086e+08	1.65947e+08	8.53568e+07	1.03367e+08	8.63121e+07	7.432	286.09	18
FALSE	High	Master Protein	P31946-2	Isoform Short of 14-3-3 protein beta/alpha OS=Homo sapiens OX=9606 GN=YWHAB	FALSE	0	120.003	65.9836	19	130	12	1	244	27.8	4.83	High	High	High	High	High	High	Acetyl [N-Term]	7.62537e+07	1.29063e+08	9.26717e+07	2.05721e+07	2.18306e+08	1.86757e+08	43.367	274.62	19
FALSE	High	Master Protein	P55884-2	Isoform 2 of Eukaryotic translation initiation factor 3 subunit B OS=Homo sapiens OX=9606 GN=EIF3B	FALSE	0	119.873	37.3425	27	110	27	1	873	99	5.08	High	High	High	High	High	High		6.30889e+07	9.20984e+07	6.28077e+07	4.10341e+07	6.14906e+07	5.29195e+07	4.217	190.28	27
FALSE	High	Master Protein	D3DPU2	Adenylyl cyclase-associated protein OS=Homo sapiens OX=9606 GN=CAP1 PE=2 SV=1	FALSE	0	119.492	56.2105	23	127	3	1	475	51.6	8.02	High	High	High	High	High	High		3.21325e+08	2.70104e+08	2.34481e+08	7.40037e+07	1.35689e+08	9.73051e+07	7.697	182.2	23
FALSE	High	Master Protein	Q4W4Y1	Dopamine receptor interacting protein 4 OS=Homo sapiens OX=9606 GN=DRIP4 PE=2 SV=1	FALSE	0	119.464	37.5576	33	115	33	1	868	96	6.52	High	High	High	High	High	High		6.15659e+07	4.62361e+07	3.54741e+07	2.2136e+07	3.69019e+07	2.73383e+07	3.514	199.27	33
FALSE	High	Master Protein	P05023	Sodium/potassium-transporting ATPase subunit alpha-1 OS=Homo sapiens OX=9606 GN=ATP1A1 PE=1 SV=1	FALSE	0	119.34	35.3861	26	118	26	1	1023	112.8	5.49	High	High	High	High	High	High		8.26492e+07	1.02382e+08	8.62883e+07	3.67255e+07	5.65953e+07	4.34337e+07	2.946	213.21	26
FALSE	High	Master Protein	A0A140VK27	Leukotriene A(4) hydrolase OS=Homo sapiens OX=9606 PE=2 SV=1	FALSE	0	119.28	49.7545	23	91	23	1	611	69.2	6.18	High	High	High	High	High	High		3.47635e+07	4.77001e+07	4.03843e+07	2.02098e+07	2.3582e+07	1.58193e+07	4.012	189.63	23
FALSE	High	Master Protein	O60506-3	Isoform 3 of Heterogeneous nuclear ribonucleoprotein Q OS=Homo sapiens OX=9606 GN=SYNCRIP	FALSE	0	118.902	46.4413	23	92	20	1	562	62.6	7.56	High	High	High	High	High	High		1.1844e+08	9.31518e+07	8.55772e+07	5.50961e+07	6.56494e+07	5.46515e+07	4.367	232.33	23
FALSE	High	Master Protein	B4DK69	Aldo-keto reductase family 1 member C2 OS=Homo sapiens OX=9606 GN=AKR1C2 PE=1 SV=1	FALSE	0	118.8	69.697	16	123	1	1	297	33.8	8.53	Not Found	Not Found	Not Found	High	Not Found	Not Found					1.29772e+06			24.119	249.78	16
FALSE	High	Master Protein	P49411	Elongation factor Tu, mitochondrial OS=Homo sapiens OX=9606 GN=TUFM PE=1 SV=2	FALSE	0	118.78	56.6372	22	133	22	1	452	49.5	7.61	High	High	High	High	High	High		2.44636e+08	2.55267e+08	1.87562e+08	1.90084e+08	2.44013e+08	1.91214e+08	7.66	222.76	22
FALSE	High	Master Protein	P49748-3	Isoform 3 of Very long-chain specific acyl-CoA dehydrogenase, mitochondrial OS=Homo sapiens OX=9606 GN=ACADVL	FALSE	0	118.505	44.1003	26	114	26	1	678	72.9	8.75	High	High	High	High	High	High		7.92119e+07	7.44484e+07	6.75043e+07	4.88553e+07	5.4612e+07	4.57483e+07	3.642	236.16	26
FALSE	High	Master Protein	A2A274	Aconitate hydratase, mitochondrial OS=Homo sapiens OX=9606 GN=ACO2 PE=1 SV=1	FALSE	0	117.886	37.6398	21	90	21	1	805	87.8	7.37	High	High	High	High	High	High		5.21655e+07	1.33111e+08	4.3204e+07	1.62525e+07	4.28998e+07	3.155e+07	3.394	212.96	21
FALSE	High	Master Protein	Q59HH3	Trifunctional purine biosynthetic protein adenosine-3 (Fragment) OS=Homo sapiens OX=9606 PE=2 SV=1	FALSE	0	117.373	33.174	27	106	27	1	1046	112.1	7.36	High	High	High	High	High	High		7.55714e+07	6.88497e+07	5.39687e+07	3.25307e+07	1.08888e+08	9.57915e+07	2.223	244.45	27
FALSE	High	Master Protein	Q92973-2	Isoform 2 of Transportin-1 OS=Homo sapiens OX=9606 GN=TNPO1	FALSE	0	117.315	38.427	25	118	18	1	890	101.2	4.96	High	High	High	High	High	High	Acetyl [N-Term]	6.99871e+07	1.07252e+08	8.48291e+07	3.29329e+07	8.5641e+07	6.32826e+07	5.176	203.19	25
FALSE	High	Master Protein	A8K6V3	cDNA FLJ78677, highly similar to Homo sapiens splicing factor 3b, subunit 3, 130kDa (SF3B3), mRNA OS=Homo sapiens OX=9606 PE=2 SV=1	FALSE	0	116.885	31.8817	27	87	27	1	1217	135.5	5.21	High	High	High	High	High	High		3.40479e+07	4.92845e+07	3.55558e+07	2.40537e+07	2.88373e+07	2.80125e+07	1.894	217.76	27
FALSE	High	Master Protein	P34897	Serine hydroxymethyltransferase, mitochondrial OS=Homo sapiens OX=9606 GN=SHMT2 PE=1 SV=3	FALSE	0	116.418	57.9365	22	115	21	1	504	56	8.53	High	High	High	High	High	High		1.60954e+08	1.064e+08	1.43992e+08	5.8446e+07	1.15172e+08	8.96487e+07	6.128	225.4	22
FALSE	High	Master Protein	P38606	V-type proton ATPase catalytic subunit A OS=Homo sapiens OX=9606 GN=ATP6V1A PE=1 SV=2	FALSE	0	115.6	44.7326	21	103	21	1	617	68.3	5.52	High	High	High	High	High	High		5.7178e+07	6.95968e+07	5.03715e+07	4.51555e+07	7.10314e+07	5.37922e+07	3.467	241.03	21
FALSE	High	Master Protein	P49736	DNA replication licensing factor MCM2 OS=Homo sapiens OX=9606 GN=MCM2 PE=1 SV=4	FALSE	0	114.08	34.5133	23	100	23	1	904	101.8	5.52	High	High	High	High	High	High		8.04061e+07	1.15533e+08	7.67405e+07	3.89297e+07	6.524e+07	5.36281e+07	2.025	261.08	23
FALSE	High	Master Protein	Q16531	DNA damage-binding protein 1 OS=Homo sapiens OX=9606 GN=DDB1 PE=1 SV=1	FALSE	0	113.726	29.2105	31	106	31	1	1140	126.9	5.26	High	High	High	High	High	High		4.32808e+07	4.82511e+07	4.41038e+07	2.42706e+07	3.17549e+07	2.91885e+07	2.475	188.42	31
FALSE	High	Master Protein	P11413-2	Isoform Long of Glucose-6-phosphate 1-dehydrogenase OS=Homo sapiens OX=9606 GN=G6PD	FALSE	0	113.683	52.4064	28	141	1	1	561	63.8	6.89	Not Found	High	High	High	High	High			1.58182e+07	1.61253e+07	2.08746e+07	3.9564e+06	3587964	6.499	237.8	28
FALSE	High	Master Protein	A8K7B7	Protein phosphatase 2 (Formerly 2A), regulatory subunit A (PR 65), alpha isoform OS=Homo sapiens OX=9606 GN=PPP2R1A PE=1 SV=1	FALSE	0	112.995	39.7284	20	116	20	1	589	65.3	5.11	High	High	High	High	High	High		1.66036e+08	1.60275e+08	1.27284e+08	6.08469e+07	7.9068e+07	6.6687e+07	4.541	186.22	20
FALSE	High	Master Protein	Q08J23	tRNA (cytosine(34)-C(5))-methyltransferase OS=Homo sapiens OX=9606 GN=NSUN2 PE=1 SV=2	FALSE	0	112.725	46.4146	25	116	25	1	767	86.4	6.77	High	High	High	High	High	High		82840220	8.51189e+07	6.98586e+07	5.4507e+07	7.05178e+07	5.98758e+07	3.019	205.94	25
FALSE	High	Master Protein	A0A1U9X9A1	VARS OS=Homo sapiens OX=9606 PE=3 SV=2	FALSE	0	111.323	32.9905	29	97	29	1	1264	140.4	7.59	High	High	High	High	High	High		6.19921e+07	6.8157e+07	4.11378e+07	2.27296e+07	5.52207e+07	4.15676e+07	1.865	172.05	29
FALSE	High	Master Protein	P54136	Arginine--tRNA ligase, cytoplasmic OS=Homo sapiens OX=9606 GN=RARS PE=1 SV=2	FALSE	0	110.908	45.6061	30	111	30	1	660	75.3	6.68	High	High	High	High	High	High		4.95567e+07	6.78227e+07	4.04655e+07	2.85057e+07	4.09533e+07	3.20389e+07	4.854	204.52	30
FALSE	High	Master Protein	A0A024R071	Nucleoporin 155kDa, isoform CRA_a OS=Homo sapiens OX=9606 GN=NUP155 PE=4 SV=1	FALSE	0	110.814	25.018	24	80	24	1	1391	155.1	6.16	High	High	High	High	High	High		5.43406e+07	5.34188e+07	4.09789e+07	2.08212e+07	2.624e+07	3.49286e+07	1.477	195.1	24
FALSE	High	Master Protein	A0A024RAZ7	Heterogeneous nuclear ribonucleoprotein A1, isoform CRA_b OS=Homo sapiens OX=9606 GN=HNRPA1 PE=4 SV=1	FALSE	0	110.547	37.9032	16	75	14	1	372	38.7	9.13	High	High	High	High	High	High		9.02634e+07	6.66538e+07	8.43671e+07	3.37887e+07	7.53033e+07	5.568e+07	16.783	160.55	16
FALSE	High	Master Protein	Q53G35	Phosphoglycerate mutase (Fragment) OS=Homo sapiens OX=9606 PE=2 SV=1	FALSE	0	110.089	66.1417	15	97	15	1	254	28.8	7.18	High	High	High	High	High	High		3.02005e+08	2.86578e+08	1.91925e+08	1.7942e+08	2.87245e+08	1.88362e+08	33.145	207.49	15
FALSE	High	Master Protein	P20700	Lamin-B1 OS=Homo sapiens OX=9606 GN=LMNB1 PE=1 SV=2	FALSE	0	109.744	46.9283	25	69	22	1	586	66.4	5.16	High	High	High	High	High	High		6.5453e+07	6.69596e+07	5.12497e+07	7.20216e+06	1.21038e+07	1.24081e+07	4.878	148.83	25
FALSE	High	Master Protein	Q9BSJ8-2	Isoform 2 of Extended synaptotagmin-1 OS=Homo sapiens OX=9606 GN=ESYT1	FALSE	0	109.385	33.1239	24	82	24	1	1114	123.9	5.78	High	High	High	High	High	High		4.10829e+07	4.46451e+07	2.46947e+07	1.24236e+07	2.51029e+07	1.42603e+07	1.921	155.82	24
FALSE	High	Master Protein	P30041	Peroxiredoxin-6 OS=Homo sapiens OX=9606 GN=PRDX6 PE=1 SV=3	FALSE	0	108.243	58.0357	20	110	20	1	224	25	6.38	High	High	High	High	High	High		3.74014e+08	3.95181e+08	2.68957e+08	1.92109e+08	1.86175e+08	1.76401e+08	41.17	216.8	20
FALSE	High	Master Protein	Q6PUJ7	Epididymis luminal protein 215 OS=Homo sapiens OX=9606 GN=HEL-215 PE=2 SV=1	FALSE	0	107.5	75.7353	19	110	19	1	272	29.8	5.76	High	High	High	High	High	High		1.78345e+08	1.68938e+08	1.03771e+08	9.5739e+07	1.04815e+08	8.90882e+07	19.691	219.4	19
FALSE	High	Master Protein	P06737	Glycogen phosphorylase, liver form OS=Homo sapiens OX=9606 GN=PYGL PE=1 SV=4	FALSE	0	106.712	38.7249	27	88	23	1	847	97.1	7.17	High	High	High	High	High	High		4.24777e+07	3.64358e+07	2.42815e+07	1.33635e+07	1.77656e+07	1.49645e+07	2.29	165.36	27
FALSE	High	Master Protein	A0A0S2Z410	Hydroxysteroid dehydrogenase 10 isoform 1 (Fragment) OS=Homo sapiens OX=9606 GN=HSD17B10 PE=2 SV=1	FALSE	0	106.509	71.6475	12	85	12	1	261	26.9	7.78	High	High	High	High	High	High		6.0852e+07	6.92531e+07	7.19431e+07	4.85057e+07	5.1498e+07	4.51256e+07	19.535	189.05	12
FALSE	High	Master Protein	A0A1C7CYX9	Dihydropyrimidinase-related protein 2 OS=Homo sapiens OX=9606 GN=DPYSL2 PE=1 SV=1	FALSE	0	106.475	48.0059	21	115	6	1	677	73.5	6.35	High	High	High	High	High	High		9.90663e+07	1.18464e+08	8.38354e+07	2.31494e+07	2.96287e+07	1.86714e+07	3.307	229.71	21
FALSE	High	Master Protein	P55809	Succinyl-CoA:3-ketoacid coenzyme A transferase 1, mitochondrial OS=Homo sapiens OX=9606 GN=OXCT1 PE=1 SV=1	FALSE	0	106.419	48.2692	18	109	18	1	520	56.1	7.46	High	High	High	High	High	High		1.25724e+08	8.29208e+07	1.18202e+08	2.81043e+07	4.84038e+07	4.38518e+07	7.532	161.39	18
FALSE	High	Master Protein	Q14247	Src substrate cortactin OS=Homo sapiens OX=9606 GN=CTTN PE=1 SV=2	FALSE	0	106.103	48.7273	25	85	25	1	550	61.5	5.4	High	High	High	High	High	High		3.30672e+07	5.2493e+07	4.26047e+07	1.91702e+07	7.26662e+07	1.21685e+08	6.43	192.79	25
FALSE	High	Master Protein	A0A140VJE8	AP complex subunit beta OS=Homo sapiens OX=9606 GN=AP2B1 PE=2 SV=1	FALSE	0	106.039	39.327	27	94	18	1	951	105.6	5.34	High	High	High	High	High	High		2.92484e+07	3.76334e+07	3.10129e+07	1.43568e+07	3.13914e+07	2.45127e+07	2.802	160.72	27
FALSE	High	Master Protein	P37802-2	Isoform 2 of Transgelin-2 OS=Homo sapiens OX=9606 GN=TAGLN2	FALSE	0	105.803	69.5455	15	146	15	1	220	24.4	8.25	High	High	High	High	High	High		4.4038e+08	4.87596e+08	2.2578e+08	2.22021e+08	3.59098e+08	2.82415e+08	45.416	309.91	15
FALSE	High	Master Protein	B0QY89	Eukaryotic translation initiation factor 3 subunit L OS=Homo sapiens OX=9606 GN=EIF3L PE=1 SV=1	FALSE	0	105.447	43.3278	21	80	21	1	607	70.9	6.65	High	High	High	High	High	High		3.36365e+07	3.37277e+07	3.04582e+07	1.6804e+07	4.51169e+07	7.25988e+07	5.579	167.9	21
FALSE	High	Master Protein	P17980	26S proteasome regulatory subunit 6A OS=Homo sapiens OX=9606 GN=PSMC3 PE=1 SV=3	FALSE	0	105.217	55.1253	18	82	18	1	439	49.2	5.24	High	High	High	High	High	High	Acetyl [N-Term]	5.5705e+07	5.89945e+07	4.56993e+07	2.43002e+07	4.43058e+07	2.9044e+07	4.995	206.77	18
FALSE	High	Master Protein	A0A087WTP3	Far upstream element-binding protein 2 OS=Homo sapiens OX=9606 GN=KHSRP PE=1 SV=1	FALSE	0	105.097	39.3812	22	72	20	1	711	73	7.71	High	High	High	High	High	High		78750049	1.16893e+08	7.41607e+07	7.23737e+06	6.08995e+07	5.15268e+07	3.467	180.97	22
FALSE	High	Master Protein	A0A024R2B6	Serpin peptidase inhibitor, clade B (Ovalbumin), member 5, isoform CRA_b OS=Homo sapiens OX=9606 GN=SERPINB5 PE=3 SV=1	FALSE	0	104.486	61.0667	19	118	19	1	375	42.1	6.05	High	High	High	High	High	High	Acetyl [N-Term]	1.08771e+08	1.11605e+08	8.82591e+07	1.33104e+08	1.39479e+08	1.10145e+08	14.199	234.73	19
FALSE	High	Master Protein	O75874	Isocitrate dehydrogenase [NADP] cytoplasmic OS=Homo sapiens OX=9606 GN=IDH1 PE=1 SV=2	FALSE	0	104.287	58.9372	21	96	20	1	414	46.6	7.01	High	High	High	High	High	High		8.06753e+07	8.70388e+07	1.04592e+08	2.89867e+07	8.63234e+07	6.42615e+07	5.813	203.35	21
FALSE	High	Master Protein	A0A140VJK2	Glycerol-3-phosphate dehydrogenase OS=Homo sapiens OX=9606 PE=2 SV=1	FALSE	0	104.255	44.9794	22	87	22	1	727	80.8	7.53	High	High	High	High	High	High		3.23668e+07	5.27555e+07	4.0537e+07	1.7157e+07	2.63983e+07	2.27293e+07	2.092	180.19	22
FALSE	High	Master Protein	P54886	Delta-1-pyrroline-5-carboxylate synthase OS=Homo sapiens OX=9606 GN=ALDH18A1 PE=1 SV=2	FALSE	0	104.207	36.8553	21	73	21	1	795	87.2	7.12	High	High	High	High	High	High		4.30907e+07	4.72503e+07	3.63879e+07	1.35343e+07	1.67977e+07	2.102e+07	2.02	179.96	21
FALSE	High	Master Protein	B2R8R5	cDNA, FLJ94025, highly similar to Homo sapiens tripartite motif-containing 28 (TRIM28), mRNA OS=Homo sapiens OX=9606 PE=2 SV=1	FALSE	0	104.152	31.2575	18	78	18	1	835	88.5	5.77	High	High	High	High	High	High		9.44923e+07	1.22761e+08	6.79274e+07	2.58888e+07	6.12556e+07	4.35656e+07	2.44	215.01	18
FALSE	High	Master Protein	Q15084-2	Isoform 2 of Protein disulfide-isomerase A6 OS=Homo sapiens OX=9606 GN=PDIA6	FALSE	0	104.103	40.6504	16	116	16	1	492	53.9	5.33	High	High	High	High	High	High		2.14726e+08	2.88082e+08	1.94528e+08	1.31529e+08	1.50102e+08	1.17251e+08	5.629	248.66	16
FALSE	High	Master Protein	P67809	Nuclease-sensitive element-binding protein 1 OS=Homo sapiens OX=9606 GN=YBX1 PE=1 SV=3	FALSE	0	104.062	50.3086	14	78	9	1	324	35.9	9.88	High	High	High	High	High	High		1.7385e+07	1.46413e+08	1.08802e+07	8.20776e+06	6.48535e+07	4.38284e+07	25.827	187.26	14
FALSE	High	Master Protein	A0A0S2Z3L2	ATPase Ca++ transporting cardiac muscle slow twitch 2 isoform 1 (Fragment) OS=Homo sapiens OX=9606 GN=ATP2A2 PE=2 SV=1	FALSE	0	103.526	26.2956	22	101	21	1	1042	114.7	5.34	High	High	High	High	High	High		4.99592e+07	5.90542e+07	3.93106e+07	3.12568e+07	4.75823e+07	4.11439e+07	2.3	162.48	22
FALSE	High	Master Protein	O00429	Dynamin-1-like protein OS=Homo sapiens OX=9606 GN=DNM1L PE=1 SV=2	FALSE	0	103.299	40.4891	19	89	19	1	736	81.8	6.81	High	High	High	High	High	High	Acetyl [N-Term]	2.93491e+07	3.84147e+07	2.4665e+07	8.99619e+06	1.03997e+07	6.79001e+06	1.894	164.16	19
FALSE	High	Master Protein	Q01518-2	Isoform 2 of Adenylyl cyclase-associated protein 1 OS=Homo sapiens OX=9606 GN=CAP1	FALSE	0	103.101	44.0928	21	108	1	1	474	51.8	8.06	Not Found	High	High	High	High	High			5.76241e+06	5.93287e+06	3.05698e+06	3.00187e+06	3.44272e+06	6.055	152.57	21
FALSE	High	Master Protein	B5BUB5	Autoantigen La (Fragment) OS=Homo sapiens OX=9606 GN=SSB PE=2 SV=1	FALSE	0	102.723	48.5294	20	90	20	1	408	46.8	7.12	High	High	High	High	High	High		4.36278e+07	8.50393e+07	4.14762e+07	2.6376e+07	8.20685e+07	5.85986e+07	6.88	189.66	20
FALSE	High	Master Protein	A8K492	cDNA FLJ76789, highly similar to Homo sapiens methionine-tRNA synthetase (MARS), mRNA OS=Homo sapiens OX=9606 PE=2 SV=1	FALSE	0	101.866	33.4444	19	83	19	1	900	101.1	6.16	High	High	High	High	High	High		6.3896e+07	6.57782e+07	5.70006e+07	4.05869e+07	4.2196e+07	3.60527e+07	2.162	147.52	19
FALSE	High	Master Protein	O43143	Pre-mRNA-splicing factor ATP-dependent RNA helicase DHX15 OS=Homo sapiens OX=9606 GN=DHX15 PE=1 SV=2	FALSE	0	101.783	32.8302	19	77	18	1	795	90.9	7.46	High	High	High	High	High	High		6.01217e+07	6.22373e+07	4.29784e+07	1.38138e+07	1.98352e+07	1.56383e+07	2.415	182	19
FALSE	High	Master Protein	Q59EF6	Calpain 2, large [catalytic] subunit variant (Fragment) OS=Homo sapiens OX=9606 PE=2 SV=1	FALSE	0	101.682	31.6872	20	84	1	1	729	83.1	5.06	Not Found	Not Found	Not Found	Not Found	High	High						1.91985e+07	3.70043e+07	3.217	161.04	20
FALSE	High	Master Protein	A8K132	cDNA FLJ75476, highly similar to Homo sapiens glutaminase (GLS), mRNA OS=Homo sapiens OX=9606 PE=2 SV=1	FALSE	0	101.439	35.426	19	102	1	1	669	73.5	7.77	Not Found	Not Found	High	Not Found	Not Found	Not Found				2.01964e+06				2.728	185.29	19
FALSE	High	Master Protein	Q9UJS0-2	Isoform 2 of Calcium-binding mitochondrial carrier protein Aralar2 OS=Homo sapiens OX=9606 GN=SLC25A13	FALSE	0	101.268	42.7515	20	89	15	1	676	74.3	8.62	High	High	High	High	High	High		3.92237e+07	4.07165e+07	3.78001e+07	2.42044e+07	2.52926e+07	2.33585e+07	3.03	225.66	20
FALSE	High	Master Protein	O00159	Unconventional myosin-Ic OS=Homo sapiens OX=9606 GN=MYO1C PE=1 SV=4	FALSE	0	100.565	31.7027	26	69	6	1	1063	121.6	9.41	Not Found	High	High	High	High	High			2.4202e+07	1.01207e+07	2.15065e+06	24554216	9.86921e+06	1.495	134.62	26
FALSE	High	Master Protein	O43242	26S proteasome non-ATPase regulatory subunit 3 OS=Homo sapiens OX=9606 GN=PSMD3 PE=1 SV=2	FALSE	0	100.367	51.1236	21	85	21	1	534	60.9	8.44	High	High	High	High	High	High		4.33319e+07	5.8613e+07	3.8791e+07	1.98208e+07	3.33329e+07	2.43276e+07	3.642	164.91	21
FALSE	High	Master Protein	P17655	Calpain-2 catalytic subunit OS=Homo sapiens OX=9606 GN=CAPN2 PE=1 SV=6	FALSE	0	100.231	33	20	83	1	1	700	79.9	4.98	Not Found	Not Found	Not Found	Not Found	Not Found	High							1.62896e+07	3.549	157.66	20
FALSE	High	Master Protein	A8K984	Structural maintenance of chromosomes protein OS=Homo sapiens OX=9606 PE=2 SV=1	FALSE	0	99.695	28.655	27	87	27	1	1197	135.5	8.43	High	High	High	High	High	High		4.36095e+07	4.31298e+07	2.85194e+07	1.5066e+07	2.30398e+07	1.61725e+07	1.354	135.37	27
FALSE	High	Master Protein	P26641-2	Isoform 2 of Elongation factor 1-gamma OS=Homo sapiens OX=9606 GN=EEF1G	FALSE	0	99.694	49.8973	22	137	19	1	487	56.1	7.72	High	High	High	High	High	High		2.66927e+08	3.78407e+08	1.35103e+08	1.78812e+08	2.60752e+08	209203733	8.284	194.18	22
FALSE	High	Master Protein	Q96TA1	Niban-like protein 1 OS=Homo sapiens OX=9606 GN=FAM129B PE=1 SV=3	FALSE	0	99.459	49.3298	23	92	23	1	746	84.1	6.19	High	High	High	High	High	High		5.95689e+07	7.89474e+07	7.2121e+07	3.12483e+07	3.64438e+07	3.14363e+07	2.981	133.86	23
FALSE	High	Master Protein	P49915	GMP synthase [glutamine-hydrolyzing] OS=Homo sapiens OX=9606 GN=GMPS PE=1 SV=1	FALSE	0	99.321	46.8975	22	83	22	1	693	76.7	6.87	High	High	High	High	High	High		4.85094e+07	5.49685e+07	4.78352e+07	2.44983e+07	3.6295e+07	2.55517e+07	2.782	157.94	22
FALSE	High	Master Protein	R4SBI6	Epoxide hydrolase OS=Homo sapiens OX=9606 GN=EPHX1 PE=2 SV=1	FALSE	0	99.199	42.6374	24	96	24	1	455	52.9	7.25	High	High	High	High	High	High		1.17142e+08	1.24618e+08	1.05408e+08	2.65711e+07	5.14844e+07	4.4362e+07	10.938	197.72	24
FALSE	High	Master Protein	Q13620	Cullin-4B OS=Homo sapiens OX=9606 GN=CUL4B PE=1 SV=4	FALSE	0	98.575	28.8061	24	63	14	1	913	103.9	7.37	High	High	High	High	High	High		2.02627e+07	1.09151e+07	6.47208e+06	5.02189e+06	7.91887e+06	6.81501e+06	1.602	111.61	24
FALSE	High	Master Protein	P12270	Nucleoprotein TPR OS=Homo sapiens OX=9606 GN=TPR PE=1 SV=3	FALSE	0	98.259	14.727	25	52	25	1	2363	267.1	5.02	High	High	High	High	High	High		2.36732e+07	2.31958e+07	1.87629e+07	5.01287e+06	5.73951e+07	4.44993e+07	0.554	118.67	25
FALSE	High	Master Protein	A0A024R059	3-hydroxy-3-methylglutaryl coenzyme A synthase OS=Homo sapiens OX=9606 GN=HMGCS1 PE=3 SV=1	FALSE	0	97.947	54.2308	18	75	18	1	520	57.3	5.41	High	High	High	High	High	High		9.47524e+07	1.24962e+08	7.6229e+07	1.18426e+07	27678067	2.14956e+07	5.529	173.68	18
FALSE	High	Master Protein	Q9Y678	Coatomer subunit gamma-1 OS=Homo sapiens OX=9606 GN=COPG1 PE=1 SV=1	FALSE	0	97.815	35.9268	22	91	20	1	874	97.7	5.47	High	High	High	High	High	High		4.87917e+07	6.68406e+07	3.85461e+07	1.17328e+07	4.2876e+07	2.04717e+07	2.162	172.44	22
FALSE	High	Master Protein	P78347	General transcription factor II-I OS=Homo sapiens OX=9606 GN=GTF2I PE=1 SV=2	FALSE	0	97.709	32.0641	22	98	22	1	998	112.3	6.39	High	High	High	High	High	High		6.29065e+07	7.7536e+07	5.53867e+07	3.26245e+07	4.96269e+07	4.15603e+07	1.829	138.51	22
FALSE	High	Master Protein	P61981	14-3-3 protein gamma OS=Homo sapiens OX=9606 GN=YWHAG PE=1 SV=2	FALSE	0	97.384	55.0607	17	106	11	1	247	28.3	4.89	High	High	High	High	High	High		103801401	1.49646e+08	5.68093e+07	1.51586e+07	1.52446e+08	1.2955e+08	30.623	219.48	17
FALSE	High	Master Protein	P11498	Pyruvate carboxylase, mitochondrial OS=Homo sapiens OX=9606 GN=PC PE=1 SV=2	FALSE	0	97.29	34.8896	23	67	23	1	1178	129.6	6.84	High	High	High	High	High	High		5.37122e+07	5.62452e+07	3.85599e+07	8.37604e+06	9.28955e+06	6.45054e+06	1.132	118.28	23
FALSE	High	Master Protein	A0A0S2Z4C3	Fumarate hydratase isoform 1 (Fragment) OS=Homo sapiens OX=9606 GN=FH PE=2 SV=1	FALSE	0	97.143	50	17	82	17	1	510	54.6	8.76	High	High	High	High	High	High		9.46427e+07	1.23563e+08	8.62657e+07	30022725	5.83781e+07	4.92488e+07	3.977	193.2	17
FALSE	High	Master Protein	Q02809-2	Isoform 2 of Procollagen-lysine,2-oxoglutarate 5-dioxygenase 1 OS=Homo sapiens OX=9606 GN=PLOD1	FALSE	0	97.028	39.5349	21	74	20	1	774	88.2	7.11	High	High	High	High	High	High		8.1377e+07	7.61588e+07	5.87899e+07	1.77775e+07	2.94566e+07	1.70337e+07	1.649	189.12	21
FALSE	High	Master Protein	P31040	Succinate dehydrogenase [ubiquinone] flavoprotein subunit, mitochondrial OS=Homo sapiens OX=9606 GN=SDHA PE=1 SV=2	FALSE	0	96.403	38.4036	19	76	19	1	664	72.6	7.39	High	High	High	High	High	High		6.67341e+07	1.19707e+08	7.29814e+07	2.63782e+07	7.20378e+07	5.40632e+07	3.184	150.07	19
FALSE	High	Master Protein	E9KL48	Epididymis tissue sperm binding protein Li 18mP OS=Homo sapiens OX=9606 GN=GLUD1 PE=2 SV=1	FALSE	0	96.297	41.9355	21	88	21	1	558	61.4	7.8	High	High	High	High	High	High		8.71351e+07	1.03267e+08	7.91194e+07	6.57587e+07	8.04646e+07	5.94094e+07	4.275	186.72	21
FALSE	High	Master Protein	P23284	Peptidyl-prolyl cis-trans isomerase B OS=Homo sapiens OX=9606 GN=PPIB PE=1 SV=2	FALSE	0	96.274	58.3333	17	108	17	1	216	23.7	9.41	High	High	High	High	High	High		3.12007e+08	2.88444e+08	1.91242e+08	1.46802e+08	2.18455e+08	1.99647e+08	47.697	221.27	17
FALSE	High	Master Protein	Q8N7G1	Purine nucleoside phosphorylase OS=Homo sapiens OX=9606 PE=2 SV=1	FALSE	0	95.957	65.529	15	84	15	1	293	32.5	7.21	High	High	High	High	High	High	Acetyl [N-Term]	9.72627e+07	8.10555e+07	7.34126e+07	3.4981e+07	4.27253e+07	3.04e+07	7.111	209.74	15
FALSE	High	Master Protein	Q9NTJ3	Structural maintenance of chromosomes protein 4 OS=Homo sapiens OX=9606 GN=SMC4 PE=1 SV=2	FALSE	0	95.912	25.0776	27	64	27	1	1288	147.1	6.79	High	High	High	High	High	High		2.63147e+07	3.3498e+07	2.40279e+07	7.29046e+06	2.34102e+07	1.66541e+07	1.192	119.51	27
FALSE	High	Master Protein	P06748	Nucleophosmin OS=Homo sapiens OX=9606 GN=NPM1 PE=1 SV=2	FALSE	0	95.892	47.2789	11	91	11	1	294	32.6	4.78	High	High	High	High	High	High		1.07125e+08	2.96403e+08	1.11855e+08	2.854e+07	1.09656e+08	1.0377e+08	11.915	182.45	11
FALSE	High	Master Protein	F8W0P7	ATP synthase subunit beta, mitochondrial (Fragment) OS=Homo sapiens OX=9606 GN=ATP5F1B PE=1 SV=2	FALSE	0	95.847	53.7037	11	99	1	1	270	28.4	6.21	Not Found	Not Found	Not Found	High	High	High					5.15799e+06	5.39388e+06	4.95643e+06	14.013	260.36	11
FALSE	High	Master Protein	Q96QK1	Vacuolar protein sorting-associated protein 35 OS=Homo sapiens OX=9606 GN=VPS35 PE=1 SV=2	FALSE	0	95.834	31.6583	19	87	18	1	796	91.6	5.49	High	High	High	High	High	High		5.95095e+07	6.54958e+07	5.50134e+07	2.21418e+07	49178731	3.91802e+07	1.884	169.45	19
FALSE	High	Master Protein	B3KW67	cDNA FLJ42347 fis, clone UTERU2003399, highly similar to Actin, gamma-enteric smooth muscle OS=Homo sapiens OX=9606 PE=2 SV=1	FALSE	0	95.816	45.7447	14	227	1	1	376	41.8	5.48	Not Found	Not Found	Not Found	High	Not Found	Not Found					5.40651e+06			15.876	390.48	14
FALSE	High	Master Protein	Q16891	MICOS complex subunit MIC60 OS=Homo sapiens OX=9606 GN=IMMT PE=1 SV=1	FALSE	0	95.65	40.1055	22	65	22	1	758	83.6	6.48	High	High	High	High	High	High		4.29039e+07	6.90511e+07	4.45533e+07	1.13169e+07	3.79222e+07	3.20981e+07	1.963	127.79	22
FALSE	High	Master Protein	P21980	Protein-glutamine gamma-glutamyltransferase 2 OS=Homo sapiens OX=9606 GN=TGM2 PE=1 SV=2	FALSE	0	95.222	34.3523	18	94	18	1	687	77.3	5.22	High	High	High	High	High	High		8.36723e+07	8.51649e+07	6.32615e+07	8.42464e+07	1.03241e+08	8.66722e+07	2.758	153.77	18
FALSE	High	Master Protein	M0QZM1	Heterogeneous nuclear ribonucleoprotein M (Fragment) OS=Homo sapiens OX=9606 GN=HNRNPM PE=1 SV=1	FALSE	0	95.096	64.4909	17	74	1	1	383	40	6.73	Not Found	High	Not Found	Not Found	High	High			1.38696e+07			1.34674e+07	11176087	4.233	151.25	17
FALSE	High	Master Protein	Q53HB3	Proteasome 26S ATPase subunit 1 variant (Fragment) OS=Homo sapiens OX=9606 PE=1 SV=1	FALSE	0	95.023	57.7273	22	88	21	1	440	49.2	6.21	High	High	High	High	High	High		6.21991e+07	9.02781e+07	5.48347e+07	2.81722e+07	6.27123e+07	4.8815e+07	6.197	199.1	22
FALSE	High	Master Protein	O00231-2	Isoform 2 of 26S proteasome non-ATPase regulatory subunit 11 OS=Homo sapiens OX=9606 GN=PSMD11	FALSE	0	94.996	52.2459	20	86	20	1	423	47.5	6.48	High	High	High	High	High	High		5.31304e+07	6.38266e+07	3.88251e+07	3.44865e+07	5.43602e+07	3.7375e+07	5.043	163.3	20
FALSE	High	Master Protein	A8K4W5	cDNA FLJ76813, highly similar to Homo sapiens acetyl-Coenzyme A acetyltransferase 2 (acetoacetyl Coenzyme A thiolase), mRNA OS=Homo sapiens OX=9606 PE=2 SV=1	FALSE	0	94.738	51.1335	13	99	13	1	397	41.4	6.92	High	High	High	High	High	High	Acetyl [N-Term]	9.05687e+07	1.80509e+08	9.12966e+07	4.27207e+07	9.4043e+07	6.73166e+07	10.103	180.84	13
FALSE	High	Master Protein	A0A024R1K8	Splicing factor 3a, subunit 1, 120kDa, isoform CRA_a OS=Homo sapiens OX=9606 GN=SF3A1 PE=4 SV=1	FALSE	0	94.697	39.3443	23	81	23	1	793	88.8	5.22	High	High	High	High	High	High		6.84219e+07	5.76045e+07	4.50687e+07	2.55965e+07	3.47662e+07	3.31345e+07	3.16	153.33	23
FALSE	High	Master Protein	A8K2M0	Proteasome (Prosome, macropain) 26S subunit, ATPase, 4, isoform CRA_b OS=Homo sapiens OX=9606 GN=PSMC4 PE=2 SV=1	FALSE	0	93.617	63.3971	20	79	20	1	418	47.3	5.21	High	High	High	High	High	High	Acetyl [N-Term]	4.69672e+07	4.76916e+07	4.00883e+07	1.67762e+07	4.10179e+07	2.99672e+07	8.12	97.69	20
FALSE	High	Master Protein	B2R6D0	26S proteasome non-ATPase regulatory subunit 1 OS=Homo sapiens OX=9606 PE=2 SV=1	FALSE	0	93.393	31.2697	20	83	20	1	953	105.8	5.39	High	High	High	High	High	High	Acetyl [N-Term]	5.99656e+07	4.46828e+07	3.25297e+07	3.7386e+07	3.51413e+07	2.91359e+07	1.97	125.2	20
FALSE	High	Master Protein	P13929	Beta-enolase OS=Homo sapiens OX=9606 GN=ENO3 PE=1 SV=5	FALSE	0	93.111	51.3825	15	106	5	1	434	47	7.71	High	High	High	High	High	High		5.7015e+07	6.03261e+07	5.60633e+07	2.67111e+07	4.21469e+07	4.75667e+07	4.298	218.86	15
FALSE	High	Master Protein	A0A024R1X8	Junction plakoglobin, isoform CRA_a OS=Homo sapiens OX=9606 GN=JUP PE=4 SV=1	FALSE	0	92.662	37.9866	22	79	20	1	745	81.7	6.14	High	High	High	High	High	High	Acetyl [N-Term]	2.26555e+07	3.43947e+07	2.83098e+07	46827818	5.95021e+07	3.87599e+07	2.899	148.35	22
FALSE	High	Master Protein	B1AHB0	DNA helicase OS=Homo sapiens OX=9606 GN=MCM5 PE=1 SV=1	FALSE	0	92.591	41.2807	23	79	23	1	734	82.2	8.37	High	High	High	High	High	High		9.54105e+07	9.80537e+07	5.77117e+07	3.27799e+07	6.14467e+07	5.75747e+07	2.652	160.73	23
FALSE	High	Master Protein	Q5U0Q1	Ras-GTPase-activating protein SH3-domain-binding protein, isoform CRA_a OS=Homo sapiens OX=9606 GN=DKFZp686L1159 PE=2 SV=1	FALSE	0	92.512	46.1373	15	73	15	1	466	52.1	5.52	High	High	High	High	High	High		5.60767e+07	7.45124e+07	5.08429e+07	1.89171e+07	4.56642e+07	3.51654e+07	6.499	181.73	15
FALSE	High	Master Protein	A0A024R4U3	Tubulin tyrosine ligase-like family, member 12, isoform CRA_a OS=Homo sapiens OX=9606 GN=TTLL12 PE=4 SV=1	FALSE	0	92.491	40.0621	18	72	18	1	644	74.4	5.53	High	High	High	High	High	High		5.64479e+07	6.68919e+07	5.05189e+07	2.84359e+07	3.8652e+07	2.78241e+07	3.084	126.5	18
FALSE	High	Master Protein	Q9NVI7-2	Isoform 2 of ATPase family AAA domain-containing protein 3A OS=Homo sapiens OX=9606 GN=ATAD3A	FALSE	0	92.383	42.8328	21	62	21	1	586	66.2	9.25	High	High	High	High	High	High		6.96907e+07	9.42264e+07	7.94576e+07	2.122e+07	1.97809e+07	1.40992e+07	2.615	121.41	21
FALSE	High	Master Protein	O60701	UDP-glucose 6-dehydrogenase OS=Homo sapiens OX=9606 GN=UGDH PE=1 SV=1	FALSE	0	92.333	47.7733	19	94	19	1	494	55	7.12	High	High	High	High	High	High		7.02633e+07	8.8045e+07	6.5406e+07	3.57283e+07	6.36052e+07	4.52788e+07	3.642	211.14	19
FALSE	High	Master Protein	O00469-2	Isoform 2 of Procollagen-lysine,2-oxoglutarate 5-dioxygenase 2 OS=Homo sapiens OX=9606 GN=PLOD2	FALSE	0	92.163	33.905	20	80	20	1	758	87	6.71	High	High	High	High	High	High		4.46417e+07	5.47168e+07	3.94805e+07	1.97901e+07	3.76954e+07	3.10181e+07	2.415	153.31	20
FALSE	High	Master Protein	P15531-2	Isoform 2 of Nucleoside diphosphate kinase A OS=Homo sapiens OX=9606 GN=NME1	FALSE	0	92.159	60.452	12	118	1	1	177	19.6	5.58	High	High	High	High	High	High		1.74477e+07	3.76812e+08	7.15505e+06	604226	335765940	2.48879e+08	122.285	199.72	12
FALSE	High	Master Protein	Q96AE4-2	Isoform 2 of Far upstream element-binding protein 1 OS=Homo sapiens OX=9606 GN=FUBP1	FALSE	0	92.118	38.7443	21	77	17	1	653	68.6	7.31	High	High	High	High	High	High		1.18199e+08	1.55419e+08	1.14161e+08	5.27722e+07	1.0516e+08	8.4416e+07	3.03	192.58	21
FALSE	High	Master Protein	P21796	Voltage-dependent anion-selective channel protein 1 OS=Homo sapiens OX=9606 GN=VDAC1 PE=1 SV=2	FALSE	0	91.955	59.7173	12	92	11	1	283	30.8	8.54	High	High	High	High	High	High		3.32374e+08	3.29691e+08	2.0009e+08	1.6087e+08	1.74127e+08	1.60798e+08	9	221.6	12
FALSE	High	Master Protein	P36871	Phosphoglucomutase-1 OS=Homo sapiens OX=9606 GN=PGM1 PE=1 SV=3	FALSE	0	91.861	47.331	22	90	22	1	562	61.4	6.76	High	High	High	High	High	High		3.75321e+07	5.19999e+07	3.6307e+07	1.49536e+07	2.84158e+07	2.41195e+07	3.03	176.94	22
FALSE	High	Master Protein	A0A024R3Q3	ADP-ribosylation factor 1, isoform CRA_a OS=Homo sapiens OX=9606 GN=ARF1 PE=3 SV=1	FALSE	0	91.844	65.1934	13	93	7	1	181	20.7	6.8	High	High	High	High	High	High		1.05237e+08	1.07853e+08	6.26665e+07	4.95183e+07	7.59081e+07	5.9862e+07	45.416	217.25	13
FALSE	High	Master Protein	A0A0S2Z3X8	Rab GDP dissociation inhibitor (Fragment) OS=Homo sapiens OX=9606 GN=GDI1 PE=2 SV=1	FALSE	0	91.348	40.2685	15	86	7	1	447	50.6	5.14	High	High	High	High	High	High		2.0378e+07	1.40091e+07	8.83762e+06	8.1633e+06	1.66482e+07	1.38716e+07	4.505	202.97	15
FALSE	High	Master Protein	P54577	Tyrosine--tRNA ligase, cytoplasmic OS=Homo sapiens OX=9606 GN=YARS PE=1 SV=4	FALSE	0	90.943	48.4848	24	92	24	1	528	59.1	7.05	High	High	High	High	High	High		7.1666e+07	9.26668e+07	8.35613e+07	2.04442e+07	5.40647e+07	4.4415e+07	2.899	179.3	24
FALSE	High	Master Protein	A0A0G2JH68	Protein diaphanous homolog 1 OS=Homo sapiens OX=9606 GN=DIAPH1 PE=1 SV=1	FALSE	0	90.618	22.327	23	54	23	1	1272	141.3	5.39	High	High	High	High	High	High		1.30683e+07	2.66274e+07	9.61351e+06	8.33097e+06	2.23126e+07	1.65911e+07	1.48	72.26	23
FALSE	High	Master Protein	P35998	26S proteasome regulatory subunit 7 OS=Homo sapiens OX=9606 GN=PSMC2 PE=1 SV=3	FALSE	0	89.959	53.5797	22	80	22	1	433	48.6	5.95	High	High	High	High	High	High		4.73268e+07	5.02974e+07	3.6486e+07	3.42414e+07	4.12004e+07	3.1708e+07	4.946	151.58	22
FALSE	High	Master Protein	B3KMS0	Condensin complex subunit 1 OS=Homo sapiens OX=9606 PE=2 SV=1	FALSE	0	89.669	27.1235	26	64	26	1	1401	157.1	6.61	High	High	High	High	High	High		2.6238e+07	2.55734e+07	2.10224e+07	9.86167e+06	1.07385e+07	1.01543e+07	0.995	89.55	26
FALSE	High	Master Protein	Q99623	Prohibitin-2 OS=Homo sapiens OX=9606 GN=PHB2 PE=1 SV=2	FALSE	0	88.905	66.5552	17	91	17	1	299	33.3	9.83	High	High	High	High	High	High		2.04659e+08	2.32214e+08	1.76418e+08	1.08305e+08	1.21578e+08	1.17421e+08	5.422	226.24	17
FALSE	High	Master Protein	B3KY63	cDNA FLJ16830 fis, clone UTERU3022536, highly similar to Chromodomain helicase-DNA-binding protein 4 OS=Homo sapiens OX=9606 PE=2 SV=1	FALSE	0	88.874	15.0053	23	51	19	1	1886	215.1	5.9	High	High	High	High	High	High		9.49865e+06	1.29182e+07	1.00111e+07	4.85579e+06	1.17694e+07	6.61652e+06	0.721	78.21	23
FALSE	High	Master Protein	A0A024RD93	Phosphoribosylaminoimidazole carboxylase, phosphoribosylaminoimidazole succinocarboxamide synthetase, isoform CRA_c OS=Homo sapiens OX=9606 GN=PAICS PE=3 SV=1	FALSE	0	88.525	39.2941	19	92	19	1	425	47	7.23	High	High	High	High	High	High		9.59126e+07	1.5657e+08	1.01104e+08	3.79037e+07	5.84782e+07	6.20869e+07	5.629	199.99	19
FALSE	High	Master Protein	P42224	Signal transducer and activator of transcription 1-alpha/beta OS=Homo sapiens OX=9606 GN=STAT1 PE=1 SV=2	FALSE	0	88.411	37.3333	21	57	21	1	750	87.3	6.05	High	High	High	High	High	High		2.30101e+07	2.92208e+07	2.49765e+07	2.34599e+07	2.28301e+07	2.15472e+07	2.495	88.78	21
FALSE	High	Master Protein	Q8WX93	Palladin OS=Homo sapiens OX=9606 GN=PALLD PE=1 SV=3	FALSE	0	88.387	20.2458	20	58	20	1	1383	150.5	7.09	High	High	High	High	High	High		3.01081e+07	3.66789e+07	2.20659e+07	2.49042e+07	4.08816e+07	3.00484e+07	1.007	107.02	20
FALSE	High	Master Protein	P31689	DnaJ homolog subfamily A member 1 OS=Homo sapiens OX=9606 GN=DNAJA1 PE=1 SV=2	FALSE	0	88.296	53.9043	16	73	16	1	397	44.8	7.08	High	High	High	High	High	High		8.141e+07	1.04444e+08	6.66846e+07	3.78646e+07	5.8671e+07	4.85747e+07	10.103	126.2	16
FALSE	High	Master Protein	Q16719	Kynureninase OS=Homo sapiens OX=9606 GN=KYNU PE=1 SV=1	FALSE	0	88.128	57.2043	18	74	18	1	465	52.3	7.03	High	High	High	High	High	High	Acetyl [N-Term]	4.52313e+07	4.71074e+07	4.28742e+07	3.80314e+07	5.38739e+07	4.11466e+07	4.012	177.79	18
FALSE	High	Master Protein	A0A2P9DU05	Rho-associated protein kinase OS=Homo sapiens OX=9606 GN=ROCK2 PE=2 SV=1	FALSE	0	88.007	23.487	22	57	20	1	1388	160.8	6.02	High	High	High	High	High	High		1.32323e+07	2.23278e+07	1.15762e+07	1.03235e+07	3.3377e+07	2.27748e+07	0.768	93.43	22
FALSE	High	Master Protein	P22626	Heterogeneous nuclear ribonucleoproteins A2/B1 OS=Homo sapiens OX=9606 GN=HNRNPA2B1 PE=1 SV=2	FALSE	0	87.806	50.9915	17	67	15	1	353	37.4	8.95	High	High	High	High	High	High		8.14176e+07	1.46386e+08	6.77063e+07	2.86067e+07	7.02334e+07	6.11546e+07	11.743	109.81	17
FALSE	High	Master Protein	Q14195-2	Isoform LCRMP-4 of Dihydropyrimidinase-related protein 3 OS=Homo sapiens OX=9606 GN=DPYSL3	FALSE	0	87.476	50.4386	22	87	19	1	684	73.9	6.35	High	High	High	High	High	High		5.04247e+07	5.32207e+07	4.80321e+07	2.43732e+07	5.91919e+07	4.22976e+07	2.548	179.86	22
FALSE	High	Master Protein	A0A0D9SF53	ATP-dependent RNA helicase DDX3X OS=Homo sapiens OX=9606 GN=DDX3X PE=1 SV=1	FALSE	0	87.42	33.4243	20	72	19	1	733	81.4	8.07	High	High	High	High	High	High		4.99315e+07	6.72284e+07	4.87614e+07	1.90774e+07	5.48403e+07	4.30169e+07	1.7	167.28	20
FALSE	High	Master Protein	A0A087X117	Nodal modulator 1 OS=Homo sapiens OX=9606 GN=NOMO1 PE=1 SV=1	FALSE	0	87.224	26.914	21	65	1	1	1267	139.4	5.85	Not Found	Not Found	Not Found	Not Found	Not Found	High							1.46045e+07	1.11	90.71	21
FALSE	High	Master Protein	A0A024RAC5	Regulator of chromosome condensation 2, isoform CRA_a OS=Homo sapiens OX=9606 GN=RCC2 PE=4 SV=1	FALSE	0	87.153	42.1456	16	79	16	1	522	56	8.78	High	High	High	High	High	High		7.66045e+07	9.10939e+07	7.24389e+07	3.00331e+07	3.58984e+07	3.2359e+07	3.146	149.63	16
FALSE	High	Master Protein	Q9HB71	Calcyclin-binding protein OS=Homo sapiens OX=9606 GN=CACYBP PE=1 SV=2	FALSE	0	87.05	56.5789	11	69	11	1	228	26.2	8.25	High	High	High	High	High	High		1.30154e+08	1.55623e+08	1.30231e+08	7.12973e+07	8.36577e+07	6.19055e+07	15.379	180.32	11
FALSE	High	Master Protein	B4DL86	6-phosphogluconate dehydrogenase, decarboxylating OS=Homo sapiens OX=9606 PE=2 SV=1	FALSE	0	86.552	53.1469	16	95	2	1	429	47.4	6.47	High	Not Found	Not Found	High	High	High		5.01169e+06			647461	4.14385e+06	3940123	5.629	162.75	16
FALSE	High	Master Protein	P47712	Cytosolic phospholipase A2 OS=Homo sapiens OX=9606 GN=PLA2G4A PE=1 SV=2	FALSE	0	86.456	36.3151	19	72	19	1	749	85.2	5.38	High	High	High	High	High	High		3.89345e+07	3.34937e+07	3.4849e+07	2.91323e+07	3.2724e+07	2.56204e+07	3.03	117.84	19
FALSE	High	Master Protein	P23246	Splicing factor, proline- and glutamine-rich OS=Homo sapiens OX=9606 GN=SFPQ PE=1 SV=2	FALSE	0	86.324	29.703	18	73	17	1	707	76.1	9.44	High	High	High	High	High	High		1.28661e+08	2.09815e+08	1.17511e+08	5.20925e+07	7.2071e+07	6.82242e+07	3.437	151.64	18
FALSE	High	Master Protein	Q96P70	Importin-9 OS=Homo sapiens OX=9606 GN=IPO9 PE=1 SV=3	FALSE	0	86.323	23.0548	17	71	17	1	1041	115.9	4.81	High	High	High	High	High	High		2.94648e+07	3.63774e+07	2.99263e+07	1.88093e+07	2.86051e+07	1.78557e+07	2.014	130.84	17
FALSE	High	Master Protein	Q12797	Aspartyl/asparaginyl beta-hydroxylase OS=Homo sapiens OX=9606 GN=ASPH PE=1 SV=3	FALSE	0	86.3	36.5435	20	79	20	1	758	85.8	5.01	High	High	High	High	High	High		6.79424e+07	8.13396e+07	5.29534e+07	3.06187e+07	4.68579e+07	4.13772e+07	2.793	136	20
FALSE	High	Master Protein	E7EVA0	Microtubule-associated protein OS=Homo sapiens OX=9606 GN=MAP4 PE=1 SV=1	FALSE	0	86.201	14.889	22	75	22	1	2297	245.3	6.23	High	High	High	High	High	High		4.2161e+07	7.45881e+07	4.5482e+07	1.73612e+07	5.76775e+07	3.98495e+07	0.456	125.31	22
FALSE	High	Master Protein	J3KN36	Nodal modulator 3 OS=Homo sapiens OX=9606 GN=NOMO3 PE=1 SV=1	FALSE	0	86.144	27.3086	21	65	1	1	1267	139.3	5.67	High	Not Found	Not Found	Not Found	Not Found	Not Found		3.58777e+06						1.11	88.46	21
FALSE	High	Master Protein	A0A024R4K3	Malate dehydrogenase OS=Homo sapiens OX=9606 GN=MDH2 PE=2 SV=1	FALSE	0	86.007	44.9704	11	79	11	1	338	35.5	8.68	High	High	High	High	High	High		2.18761e+08	2.75657e+08	1.45423e+08	1.10286e+08	1.85069e+08	1.51018e+08	3.786	216.59	11
FALSE	High	Master Protein	Q01995	Transgelin OS=Homo sapiens OX=9606 GN=TAGLN PE=1 SV=4	FALSE	0	85.721	81.0945	15	79	15	1	201	22.6	8.84	High	High	High	High	High	High		5.91293e+07	1.0484e+08	2.91671e+07	4.46706e+07	1.27611e+08	1.05847e+08	28.552	158.99	15
FALSE	High	Master Protein	Q15645	Pachytene checkpoint protein 2 homolog OS=Homo sapiens OX=9606 GN=TRIP13 PE=1 SV=2	FALSE	0	85.557	46.5278	15	64	15	1	432	48.5	6.09	High	High	High	High	High	High		7.59499e+07	7.55104e+07	5.65756e+07	4.16442e+07	5.8149e+07	3.48943e+07	4.754	169.54	15
FALSE	High	Master Protein	Q13310-3	Isoform 3 of Polyadenylate-binding protein 4 OS=Homo sapiens OX=9606 GN=PABPC4	FALSE	0	85.494	30.7576	18	73	10	1	660	72.3	9.35	High	High	High	High	High	High		3.69603e+07	4.77447e+07	3.69675e+07	2.49329e+07	3.29434e+07	2.56826e+07	2.34	162.94	18
FALSE	High	Master Protein	Q96AC1-3	Isoform 3 of Fermitin family homolog 2 OS=Homo sapiens OX=9606 GN=FERMT2	FALSE	0	85.224	37.409	18	73	17	1	687	78.6	6.7	High	High	High	High	High	High		2.38933e+07	3.30402e+07	2.64564e+07	2.14803e+07	2.66185e+07	1.91327e+07	2.248	132.92	18
FALSE	High	Master Protein	P43490	Nicotinamide phosphoribosyltransferase OS=Homo sapiens OX=9606 GN=NAMPT PE=1 SV=1	FALSE	0	85.166	47.2505	16	63	16	1	491	55.5	7.15	High	High	High	High	High	High		5.54088e+07	5.73252e+07	4.13585e+07	1.88767e+07	2.20071e+07	2.09048e+07	3.299	125.3	16
FALSE	High	Master Protein	P27348	14-3-3 protein theta OS=Homo sapiens OX=9606 GN=YWHAQ PE=1 SV=1	FALSE	0	85.157	51.8367	16	89	11	1	245	27.7	4.78	High	High	High	High	High	High		8.13796e+07	1.63912e+08	8.80443e+07	1.39844e+07	1.33798e+08	1.05638e+08	10.365	203.84	16
FALSE	High	Master Protein	A0A0C4DG17	40S ribosomal protein SA OS=Homo sapiens OX=9606 GN=RPSA PE=1 SV=1	FALSE	0	85.155	45	14	88	14	1	300	33.3	4.87	High	High	High	High	High	High		1.34858e+08	2.82781e+08	1.82121e+08	7.07834e+07	1.64425e+08	1.34452e+08	19.535	188.69	14
FALSE	High	Master Protein	A3RJH1	ATP-dependent RNA helicase DDX1 OS=Homo sapiens OX=9606 GN=DDX1 PE=2 SV=1	FALSE	0	84.41	29.3243	20	99	20	1	740	82.4	7.23	High	High	High	High	High	High		5.65297e+07	6.06849e+07	5.07175e+07	2.7351e+07	4.6047e+07	3.80279e+07	2.086	160.65	20
FALSE	High	Master Protein	D3DTH7	Myosin IC, isoform CRA_a OS=Homo sapiens OX=9606 GN=MYO1C PE=3 SV=1	FALSE	0	84.108	31.5545	21	59	1	1	862	98.9	9.42	Not Found	Not Found	High	Not Found	Not Found	Not Found				1.48005e+07				1.471	132.11	21
FALSE	High	Master Protein	Q9Y230	RuvB-like 2 OS=Homo sapiens OX=9606 GN=RUVBL2 PE=1 SV=3	FALSE	0	83.72	52.0518	19	69	19	1	463	51.1	5.64	High	High	High	High	High	High		7.45297e+07	9.50039e+07	6.28629e+07	3.01421e+07	4.00169e+07	3.64672e+07	4.298	163.14	19
FALSE	High	Master Protein	B2RB23	cDNA, FLJ95265, highly similar to Homo sapiens acetyl-Coenzyme A acyltransferase 2 (mitochondrial 3-oxoacyl-Coenzyme A thiolase) (ACAA2), nuclear gene encoding mitochondrial protein, mRNA OS=Homo sapiens OX=9606 PE=2 SV=1	FALSE	0	83.406	58.9421	17	62	17	1	397	42	8.25	High	High	High	High	High	High		4.02159e+07	3.37155e+07	2.38185e+07	1.98264e+07	3.89697e+07	3.27527e+07	7.185	110.4	17
FALSE	High	Master Protein	E5KMI6	Lon protease homolog, mitochondrial OS=Homo sapiens OX=9606 GN=LONP1 PE=3 SV=1	FALSE	0	83.383	36.0792	18	75	18	1	959	106.4	6.39	High	High	High	High	High	High		1.84324e+07	3.46877e+07	2.55121e+07	1.18626e+07	1.79731e+07	1.44597e+07	1.409	115.6	18
FALSE	High	Master Protein	Q5TZP7	DNA-(apurinic or apyrimidinic site) lyase OS=Homo sapiens OX=9606 GN=APEX1 PE=2 SV=1	FALSE	0	83.282	41.8239	13	50	13	1	318	35.5	8.12	High	High	High	High	High	High		2.14093e+07	1.03074e+08	4.93533e+07	1.55792e+07	7.98686e+07	7.09989e+07	7.799	127.44	13
FALSE	High	Master Protein	Q9UHX1-2	Isoform 2 of Poly(U)-binding-splicing factor PUF60 OS=Homo sapiens OX=9606 GN=PUF60	FALSE	0	83.162	47.048	16	62	16	1	542	58.1	5.35	High	High	High	High	High	High		7.89374e+07	5.04852e+07	7.42564e+07	4.63478e+07	4.66677e+07	4.29734e+07	3.101	129.55	16
FALSE	High	Master Protein	Q5VXV3	SET translocation (Myeloid leukemia-associated), isoform CRA_a OS=Homo sapiens OX=9606 GN=SET PE=2 SV=1	FALSE	0	83.006	44.1379	12	65	2	1	290	33.5	4.32	Not Found	High	Not Found	Not Found	High	High			2.86445e+07			2.86488e+07	2.62383e+07	20.544	166.07	12
FALSE	High	Master Protein	Q14240-2	Isoform 2 of Eukaryotic initiation factor 4A-II OS=Homo sapiens OX=9606 GN=EIF4A2	FALSE	0	82.839	40.6863	15	113	3	1	408	46.5	5.48	Not Found	High	High	High	Not Found	High			5.6804e+06	8.53282e+06	2.80975e+06		8.1529e+06	5.813	265.77	15
FALSE	High	Master Protein	A8MXP9	Matrin-3 OS=Homo sapiens OX=9606 GN=MATR3 PE=1 SV=1	FALSE	0	82.68	22.4581	14	66	14	1	895	99.9	6.04	High	High	High	High	High	High		6.4573e+07	7.39088e+07	3.65101e+07	1.74639e+07	2.30931e+07	2.99449e+07	1.424	139.53	14
FALSE	High	Master Protein	Q9BQG0-2	Isoform 2 of Myb-binding protein 1A OS=Homo sapiens OX=9606 GN=MYBBP1A	FALSE	0	82.658	22.8228	22	66	22	1	1332	149.3	9.28	High	High	High	High	High	High		2.75546e+07	3.20122e+07	2.34433e+07	7.01864e+06	16833636	1.39334e+07	0.939	124.03	22
FALSE	High	Master Protein	A0A024R1U0	Ran GTPase activating protein 1, isoform CRA_d OS=Homo sapiens OX=9606 GN=RANGAP1 PE=4 SV=1	FALSE	0	82.627	44.8041	20	73	20	1	587	63.5	4.68	High	High	High	High	High	High		4.89499e+07	5.16999e+07	4.16231e+07	1.95535e+07	3.30343e+07	2.85479e+07	3.146	138.22	20
FALSE	High	Master Protein	A0A024RAD5	Dolichyl-diphosphooligosaccharide--protein glycosyltransferase 48 kDa subunit OS=Homo sapiens OX=9606 GN=DDOST PE=3 SV=1	FALSE	0	82.443	53.5088	14	78	14	1	456	50.7	6.4	High	High	High	High	High	High		9.35928e+07	9.54162e+07	8.38145e+07	4.72319e+07	6.5967e+07	5.32829e+07	4.754	176	14
FALSE	High	Master Protein	P42166	Lamina-associated polypeptide 2, isoform alpha OS=Homo sapiens OX=9606 GN=TMPO PE=1 SV=2	FALSE	0	82.413	39.1931	17	73	10	1	694	75.4	7.66	High	High	High	High	High	High		1.72262e+07	2.9663e+07	1.19695e+07	1.21826e+07	3.05732e+07	1.99266e+07	1.985	163.9	17
FALSE	High	Master Protein	Q86U75	Dihydropyrimidinase-like 2 OS=Homo sapiens OX=9606 PE=2 SV=1	FALSE	0	82.397	42.6494	16	81	1	1	619	67	6	Not Found	Not Found	Not Found	High	High	Not Found					8.47776e+06	10879390		2.594	162.85	16
FALSE	High	Master Protein	P31947	14-3-3 protein sigma OS=Homo sapiens OX=9606 GN=SFN PE=1 SV=1	FALSE	0	82.375	64.1129	16	87	12	1	248	27.8	4.74	High	High	High	High	High	High		7.30273e+06	5.46721e+07	1.49317e+07	2.67823e+07	2.83839e+08	3.00709e+08	15.681	158.86	16
FALSE	High	Master Protein	P16152	Carbonyl reductase [NADPH] 1 OS=Homo sapiens OX=9606 GN=CBR1 PE=1 SV=3	FALSE	0	82.231	54.8736	14	78	14	1	277	30.4	8.32	High	High	High	High	High	High		1.37838e+08	1.47399e+08	1.02516e+08	8.36529e+07	9.08262e+07	7.08408e+07	7.799	212.11	14
FALSE	High	Master Protein	P12429	Annexin A3 OS=Homo sapiens OX=9606 GN=ANXA3 PE=1 SV=3	FALSE	0	81.597	58.8235	19	88	19	1	323	36.4	5.92	High	High	High	High	High	High		8.60953e+07	7.18746e+07	6.46875e+07	5.5453e+07	7.31674e+07	6.03181e+07	6.499	163.74	19
FALSE	High	Master Protein	Q02218	2-oxoglutarate dehydrogenase, mitochondrial OS=Homo sapiens OX=9606 GN=OGDH PE=1 SV=3	FALSE	0	81.091	26.8817	21	65	21	1	1023	115.9	6.86	High	High	High	High	High	High		2.78093e+07	3.12427e+07	3.79343e+07	1.48779e+07	2.43126e+07	2.15211e+07	1.783	91.64	21
FALSE	High	Master Protein	Q8N1F7	Nuclear pore complex protein Nup93 OS=Homo sapiens OX=9606 GN=NUP93 PE=1 SV=2	FALSE	0	80.505	37.3626	23	63	23	1	819	93.4	5.72	High	High	High	High	High	High	Acetyl [N-Term]	3.02641e+07	4.64483e+07	2.6092e+07	1.11108e+07	2.71495e+07	2.16136e+07	1.551	107.34	23
FALSE	High	Master Protein	A8K139	cDNA FLJ76744, highly similar to Homo sapiens L1 cell adhesion molecule (L1CAM), transcript variant 1, mRNA OS=Homo sapiens OX=9606 PE=2 SV=1	FALSE	0	79.903	19.65	19	70	19	1	1257	139.9	6.24	High	High	High	High	High	High		4.00077e+07	1.95382e+08	2.73824e+07	2.71587e+07	3.04681e+07	2.52689e+07	0.965	130.62	19
FALSE	High	Master Protein	B2RDE8	cDNA, FLJ96580, highly similar to Homo sapiens hepatoma-derived growth factor (high-mobility group protein 1-like) (HDGF), mRNA OS=Homo sapiens OX=9606 PE=2 SV=1	FALSE	0	79.736	60.4167	13	76	13	1	240	26.8	4.67	High	High	High	High	High	High		1.48666e+08	1.45702e+08	1.08757e+08	9.9174e+07	1.15822e+08	1.02146e+08	12.111	158.74	13
FALSE	High	Master Protein	Q9HBB3	60S ribosomal protein L6 OS=Homo sapiens OX=9606 PE=2 SV=1	FALSE	0	79.539	44.6367	15	85	15	1	289	32.9	10.58	High	High	High	High	High	High		1.4118e+08	1.90945e+08	1.35697e+08	4.47831e+07	1.06582e+08	7.86767e+07	9	166.65	15
FALSE	High	Master Protein	A8K4T6	cDNA FLJ76282, highly similar to Homo sapiens proteasome (prosome, macropain) 26S subunit, non-ATPase, 5 (PSMD5), mRNA OS=Homo sapiens OX=9606 PE=2 SV=1	FALSE	0	79.375	44.4444	16	65	16	1	504	56.2	5.57	High	High	High	High	High	High		5.03613e+07	6.55197e+08	3.18617e+07	8.4291e+07	2.31042e+07	1.51753e+07	3.217	110.1	16
FALSE	High	Master Protein	A0A1L7NY41	Polypeptide N-acetylgalactosaminyltransferase OS=Homo sapiens OX=9606 GN=GALNT2 PE=2 SV=1	FALSE	0	79.071	36.9492	18	73	18	1	590	66.4	8.25	High	High	High	High	High	High		43120260	6.84499e+07	3.32071e+07	2.22928e+07	4.62819e+07	3.64046e+07	3.084	103.86	18
FALSE	High	Master Protein	P22695	Cytochrome b-c1 complex subunit 2, mitochondrial OS=Homo sapiens OX=9606 GN=UQCRC2 PE=1 SV=3	FALSE	0	79.068	43.9294	11	59	11	1	453	48.4	8.63	High	High	High	High	High	High		6.5738e+07	8.95103e+07	6.20324e+07	2.51893e+07	4.87999e+07	3.19059e+07	3.365	126.66	11
FALSE	High	Master Protein	A0A024RB85	Proliferation-associated 2G4, 38kDa, isoform CRA_a OS=Homo sapiens OX=9606 GN=PA2G4 PE=4 SV=1	FALSE	0	78.514	45.6853	17	82	17	1	394	43.8	6.55	High	High	High	High	High	High		9.41935e+07	1.68977e+08	7.85626e+07	2.78662e+07	1.08818e+08	8.72615e+07	5.918	182.7	17
FALSE	High	Master Protein	P05556	Integrin beta-1 OS=Homo sapiens OX=9606 GN=ITGB1 PE=1 SV=2	FALSE	0	78.468	22.807	16	83	16	1	798	88.4	5.39	High	High	High	High	High	High		2.32132e+08	2.73218e+08	2.28086e+08	1.01708e+08	1.19978e+08	9.34644e+07	2.162	169.13	16
FALSE	High	Master Protein	P17174	Aspartate aminotransferase, cytoplasmic OS=Homo sapiens OX=9606 GN=GOT1 PE=1 SV=3	FALSE	0	78.277	56.9007	18	82	18	1	413	46.2	7.01	High	High	High	High	High	High		3.98472e+07	6.6458e+07	4.53027e+07	2.27486e+07	39675444	3.52694e+07	4.505	146.51	18
FALSE	High	Master Protein	B7Z3K9	Fructose-bisphosphate aldolase OS=Homo sapiens OX=9606 PE=2 SV=1	FALSE	0	78.188	39.2461	14	84	13	1	451	48.4	8.07	High	High	High	High	High	High		8.07963e+07	1.74858e+08	6.63832e+07	5.24113e+07	4.8807e+07	3.91334e+07	2.562	215.04	14
FALSE	High	Master Protein	Q59ET0	Glucan, branching enzyme 1 variant (Fragment) OS=Homo sapiens OX=9606 PE=2 SV=1	FALSE	0	78.084	37.931	19	66	19	1	754	86.1	6.93	High	High	High	High	High	High		4.03933e+07	3.4664e+07	2.07539e+07	1.68342e+07	3.19588e+07	2.82036e+07	2.44	110.67	19
FALSE	High	Master Protein	P60228	Eukaryotic translation initiation factor 3 subunit E OS=Homo sapiens OX=9606 GN=EIF3E PE=1 SV=1	FALSE	0	77.916	43.5955	16	83	16	1	445	52.2	6.04	High	High	High	High	High	High		3.88014e+07	5.53199e+07	3.52692e+07	1.35245e+07	2.87632e+07	2.53737e+07	2.924	166.09	16
FALSE	High	Master Protein	Q14126	Desmoglein-2 OS=Homo sapiens OX=9606 GN=DSG2 PE=1 SV=2	FALSE	0	77.825	29.2487	20	58	20	1	1118	122.2	5.24	High	High	High	High	High	High		2.16084e+07	2.77886e+07	2.00443e+07	2.42121e+07	3.01869e+07	2.50746e+07	1.395	108.24	20
FALSE	High	Master Protein	P17812	CTP synthase 1 OS=Homo sapiens OX=9606 GN=CTPS1 PE=1 SV=2	FALSE	0	77.526	31.4721	14	60	12	1	591	66.6	6.46	High	High	High	High	High	High		3.89936e+07	5.29386e+07	4.40803e+07	1.39969e+07	4.15025e+07	2.56857e+07	2.268	150.96	14
FALSE	High	Master Protein	A1KYQ7	Eukaryotic translation initiation factor 3 subunit C OS=Homo sapiens OX=9606 GN=EIF3C PE=2 SV=1	FALSE	0	77.462	25.7393	19	75	19	1	913	105.3	5.68	High	High	High	High	High	High		3.68281e+07	4.15901e+07	3.16281e+07	2.08305e+07	3.49161e+07	2.69057e+07	1.738	142.64	19
FALSE	High	Master Protein	I3L504	Eukaryotic translation initiation factor 5A-1 OS=Homo sapiens OX=9606 GN=EIF5A PE=1 SV=1	FALSE	0	77.383	37.6344	13	112	13	1	186	20.5	5.25	High	High	High	High	High	High		3.17381e+08	3.61264e+08	1.85601e+08	9.24942e+07	1.90335e+08	1.42417e+08	76.426	218.01	13
FALSE	High	Master Protein	A0A024R6W0	Aspartate aminotransferase OS=Homo sapiens OX=9606 GN=GOT2 PE=4 SV=1	FALSE	0	77.369	45.5814	18	73	18	1	430	47.4	9.01	High	High	High	High	High	High		1.19701e+08	1.29674e+08	9.90536e+07	5.8729e+07	7.27314e+07	5.71371e+07	4.298	159.87	18
FALSE	High	Master Protein	P14868	Aspartate--tRNA ligase, cytoplasmic OS=Homo sapiens OX=9606 GN=DARS PE=1 SV=2	FALSE	0	77.361	45.9082	19	69	19	1	501	57.1	6.55	High	High	High	High	High	High		7.15611e+07	6.77907e+07	4.48236e+07	5.29492e+07	9.40631e+07	5.66525e+07	2.35	124.67	19
FALSE	High	Master Protein	A0A024R201	Proteasome (Prosome, macropain) 26S subunit, non-ATPase, 13, isoform CRA_a OS=Homo sapiens OX=9606 GN=PSMD13 PE=4 SV=1	FALSE	0	77.336	53.1915	16	61	16	1	376	42.9	5.81	High	High	High	High	High	High		4.58487e+07	6.22875e+07	4.48305e+07	3.05479e+07	4.13344e+07	3.47494e+07	4.878	104.52	16
FALSE	High	Master Protein	Q7L1Q6-3	Isoform 3 of Basic leucine zipper and W2 domain-containing protein 1 OS=Homo sapiens OX=9606 GN=BZW1	FALSE	0	77.3	41.02	21	82	18	1	451	51.2	6.62	High	High	High	High	High	High		8.1874e+07	8.56793e+07	5.94667e+07	3.62685e+07	6.91502e+07	4.82258e+07	5.043	132.58	21
FALSE	High	Master Protein	O43776	Asparagine--tRNA ligase, cytoplasmic OS=Homo sapiens OX=9606 GN=NARS PE=1 SV=1	FALSE	0	76.984	33.5766	18	91	18	1	548	62.9	6.25	High	High	High	High	High	High		9.7727e+07	1.25133e+08	3.951e+07	8.16838e+07	9.82423e+07	67617332	3.217	130.62	18
FALSE	High	Master Protein	O43175	D-3-phosphoglycerate dehydrogenase OS=Homo sapiens OX=9606 GN=PHGDH PE=1 SV=4	FALSE	0	76.957	42.0263	17	116	17	1	533	56.6	6.71	High	High	High	High	High	High		2.98787e+08	3.67847e+08	2.43785e+08	7.2677e+07	1.49256e+08	1.1415e+08	6.017	215.19	17
FALSE	High	Master Protein	P30419	Glycylpeptide N-tetradecanoyltransferase 1 OS=Homo sapiens OX=9606 GN=NMT1 PE=1 SV=2	FALSE	0	76.916	40.5242	14	55	14	1	496	56.8	7.8	High	High	High	High	High	High		3.32814e+07	4.44363e+07	2.04792e+07	1.98477e+07	3.2912e+07	2.61634e+07	3.507	113.65	14
FALSE	High	Master Protein	P62081	40S ribosomal protein S7 OS=Homo sapiens OX=9606 GN=RPS7 PE=1 SV=1	FALSE	0	76.854	61.8557	13	72	13	1	194	22.1	10.1	High	High	High	High	High	High		1.58856e+08	1.89294e+08	1.02844e+08	6.25174e+07	1.50006e+08	1.14759e+08	42.288	132.15	13
FALSE	High	Master Protein	Q13423	NAD(P) transhydrogenase, mitochondrial OS=Homo sapiens OX=9606 GN=NNT PE=1 SV=3	FALSE	0	76.731	19.7974	16	58	16	1	1086	113.8	8.09	High	High	High	High	High	High		3.96037e+07	4.17866e+07	2.52859e+07	1.52006e+07	3.00851e+07	2.47966e+07	1.319	123.76	16
FALSE	High	Master Protein	Q59F66	DEAD box polypeptide 17 isoform p82 variant (Fragment) OS=Homo sapiens OX=9606 PE=2 SV=1	FALSE	0	76.636	34.8711	20	81	15	1	737	81	7.93	High	High	High	High	High	High		3.42682e+07	5.56522e+07	3.67505e+07	2.27339e+07	3.32213e+07	3.00761e+07	2.665	158.63	20
FALSE	High	Master Protein	P20618	Proteasome subunit beta type-1 OS=Homo sapiens OX=9606 GN=PSMB1 PE=1 SV=2	FALSE	0	76.414	51.4523	11	67	11	1	241	26.5	8.13	High	High	High	High	High	High		6.81302e+07	6.09528e+07	4.38388e+07	4.0875e+07	4.05497e+07	4.05669e+07	17.478	127.75	11
FALSE	High	Master Protein	P15121	Aldose reductase OS=Homo sapiens OX=9606 GN=AKR1B1 PE=1 SV=3	FALSE	0	76.28	52.2152	14	82	13	1	316	35.8	6.98	High	High	High	High	High	High		1.49084e+08	2.06103e+08	1.25115e+08	7.04925e+07	1.95684e+08	1.53643e+08	7.962	118.63	14
FALSE	High	Master Protein	E9PK25	Cofilin-1 OS=Homo sapiens OX=9606 GN=CFL1 PE=1 SV=1	FALSE	0	75.673	41.1765	10	104	6	1	204	22.7	8.34	High	High	High	High	High	High		6.15253e+08	7.95166e+08	5.09767e+08	3.33382e+08	5.29676e+08	3.86945e+08	12.895	243.23	10
FALSE	High	Master Protein	A0A024RBB7	Nucleosome assembly protein 1-like 1, isoform CRA_a OS=Homo sapiens OX=9606 GN=NAP1L1 PE=3 SV=1	FALSE	0	75.389	29.9233	10	62	8	1	391	45.3	4.46	High	High	High	High	High	High		1.35736e+08	1.37522e+08	1.19238e+08	6.88059e+07	5.03539e+07	5.17281e+07	12.594	116.67	10
FALSE	High	Master Protein	Q5T5C7	Serine--tRNA ligase, cytoplasmic OS=Homo sapiens OX=9606 GN=SARS PE=1 SV=1	FALSE	0	75.32	34.8881	14	69	14	1	536	61.3	7.06	High	High	High	High	High	High		6.31336e+07	4.43574e+07	4.87952e+07	2.50222e+07	2.55948e+07	1.6268e+07	2.511	133.24	14
FALSE	High	Master Protein	Q10567	AP-1 complex subunit beta-1 OS=Homo sapiens OX=9606 GN=AP1B1 PE=1 SV=2	FALSE	0	75.297	30.137	20	69	3	1	949	104.6	5.06	High	High	High	Not Found	High	High		1.78086e+07	1.94363e+07	1.12295e+07		1.60941e+07	1.26428e+07	1.63	108.53	20
FALSE	High	Master Protein	B3KWV6	Cytoplasmic FMR1-interacting protein OS=Homo sapiens OX=9606 PE=2 SV=1	FALSE	0	75.194	21.992	21	58	7	1	1255	145.4	7.61	High	High	High	High	High	High		1.54174e+07	1.22776e+07	1.25485e+07	5.89888e+06	5.82505e+06	5.94165e+06	0.859	117.8	21
FALSE	High	Master Protein	J3QRS3	Myosin regulatory light chain 12A OS=Homo sapiens OX=9606 GN=MYL12A PE=1 SV=1	FALSE	0	75.163	49.1525	10	66	3	1	177	20.4	4.75	High	High	High	High	High	High		1.05202e+08	1.15335e+08	6.04436e+07	7.65819e+07	7.6018e+07	6.05317e+07	25.102	175	10
FALSE	High	Master Protein	Q5H9N4	Uncharacterized protein DKFZp686L20222 OS=Homo sapiens OX=9606 GN=DKFZp686L20222 PE=3 SV=1	FALSE	0	75.046	62.0462	15	56	13	1	303	34.8	8.95	High	High	High	High	High	High		8.66164e+07	7.57374e+07	7.75705e+07	3.40807e+07	47218523	3.46418e+07	5.449	143.32	15
FALSE	High	Master Protein	B2RCX0	cDNA, FLJ96345, Homo sapiens SET translocation (myeloid leukemia-associated) (SET),mRNA OS=Homo sapiens OX=9606 PE=2 SV=1	FALSE	0	74.838	43.6823	12	66	2	1	277	32.1	4.22	High	Not Found	High	Not Found	Not Found	High		6.82833e+07		6.12559e+07			1.58419e+07	20.544	158.1	12
FALSE	High	Master Protein	A0A140VKE7	Testis tissue sperm-binding protein Li 64n OS=Homo sapiens OX=9606 PE=2 SV=1	FALSE	0	74.78	26.9368	17	49	14	1	839	94.5	5.88	High	High	High	High	High	High		1.9786e+07	3.56253e+07	2.15849e+07	1.02615e+07	6.24058e+06	5.85023e+06	0.973	111.28	17
FALSE	High	Master Protein	O00232	26S proteasome non-ATPase regulatory subunit 12 OS=Homo sapiens OX=9606 GN=PSMD12 PE=1 SV=3	FALSE	0	74.774	46.7105	19	57	19	1	456	52.9	7.65	High	High	High	High	High	High		3.09341e+07	5.359e+07	3.82941e+07	1.33289e+07	3.40703e+07	2.71589e+07	3.146	104.09	19
FALSE	High	Master Protein	B4DZF2	cDNA FLJ59571, highly similar to Eukaryotic translation initiation factor 4gamma 2 OS=Homo sapiens OX=9606 PE=2 SV=1	FALSE	0	74.699	27.551	20	56	20	1	980	110.2	7.94	High	High	High	High	High	High		2.10391e+07	3.04435e+07	2.54384e+07	1.5396e+07	2.71441e+07	1.38476e+07	1.209	108.41	20
FALSE	High	Master Protein	Q13045	Protein flightless-1 homolog OS=Homo sapiens OX=9606 GN=FLII PE=1 SV=2	FALSE	0	74.666	19.5429	18	54	18	1	1269	144.7	6.05	High	High	High	High	High	High		1.71457e+07	1.46647e+07	1.48038e+07	9.31421e+06	1.26667e+07	1.18952e+07	0.751	113.5	18
FALSE	High	Master Protein	A0A2R8Y891	ATP-dependent 6-phosphofructokinase OS=Homo sapiens OX=9606 GN=PFKM PE=1 SV=1	FALSE	0	74.596	22.8766	16	55	14	1	883	96.8	8.12	High	High	High	High	High	High		3.56519e+07	3.79118e+07	2.46299e+07	1.76448e+07	2.55448e+07	1.68561e+07	1.358	123.5	16
FALSE	High	Master Protein	Q15046-2	Isoform Mitochondrial of Lysine--tRNA ligase OS=Homo sapiens OX=9606 GN=KARS	FALSE	0	74.239	26.56	18	67	18	1	625	71.5	6.81	High	High	High	High	High	High		8.58163e+07	1.11238e+08	8.93492e+07	3.24221e+07	7.81593e+07	5.51281e+07	2.262	156.97	18
FALSE	High	Master Protein	P20810-6	Isoform 6 of Calpastatin OS=Homo sapiens OX=9606 GN=CAST	FALSE	0	74.162	26.8015	11	52	11	1	791	84.9	5.36	High	High	High	High	High	High		3.15305e+07	4.40839e+07	2.42302e+07	1.02728e+07	5.15046e+07	32287777	1.342	107.37	11
FALSE	High	Master Protein	Q9Y266	Nuclear migration protein nudC OS=Homo sapiens OX=9606 GN=NUDC PE=1 SV=1	FALSE	0	73.996	47.432	19	52	19	1	331	38.2	5.38	High	High	High	High	High	High		8.46589e+07	1.41284e+08	7.05348e+07	1.37171e+07	1.14153e+08	7.90009e+07	7.185	100.81	19
FALSE	High	Master Protein	P48163	NADP-dependent malic enzyme OS=Homo sapiens OX=9606 GN=ME1 PE=1 SV=1	FALSE	0	73.626	34.0909	15	59	15	1	572	64.1	6.13	High	High	High	High	High	High		3.50575e+07	3.51109e+07	2.83738e+07	2.50183e+07	3.69969e+07	24080818	2.924	102.04	15
FALSE	High	Master Protein	P23396	40S ribosomal protein S3 OS=Homo sapiens OX=9606 GN=RPS3 PE=1 SV=2	FALSE	0	73.469	58.8477	14	88	14	1	243	26.7	9.66	High	High	High	High	High	High		2.14092e+08	1.73816e+08	1.79891e+08	1.08331e+08	1.56054e+08	1.17947e+08	7.859	213.52	14
FALSE	High	Master Protein	A0A140VJS3	Testicular tissue protein Li 149 OS=Homo sapiens OX=9606 PE=2 SV=1	FALSE	0	73.4	48.7685	14	76	13	1	406	45.6	7.55	High	High	High	High	High	High		4.87239e+07	4.51686e+07	4.36665e+07	2.03387e+07	3.45644e+07	2.5423e+07	2.728	185.04	14
FALSE	High	Master Protein	P38919	Eukaryotic initiation factor 4A-III OS=Homo sapiens OX=9606 GN=EIF4A3 PE=1 SV=4	FALSE	0	73.371	39.4161	17	68	13	1	411	46.8	6.73	High	High	High	High	High	High		2.71185e+07	4.87422e+07	1.20225e+07	7.17723e+06	1.55303e+07	1.05672e+07	5.31	135.85	17
FALSE	High	Master Protein	Q9UBT2	SUMO-activating enzyme subunit 2 OS=Homo sapiens OX=9606 GN=UBA2 PE=1 SV=2	FALSE	0	73.316	47.9688	20	56	20	1	640	71.2	5.29	High	High	High	High	High	High		2.99944e+07	3.55618e+07	2.95601e+07	1.48077e+07	2.49805e+07	14898618	2.831	95.04	20
FALSE	High	Master Protein	A0A0S2Z4J1	Hydroxysteroid (17-beta) dehydrogenase 4, isoform CRA_b (Fragment) OS=Homo sapiens OX=9606 GN=HSD17B4 PE=2 SV=1	FALSE	0	73.207	28.8043	16	55	16	1	736	79.6	8.84	High	High	High	High	High	High		4.27697e+07	3.39683e+07	2.69625e+07	1.71246e+07	1.89922e+07	1.76697e+07	1.565	144.7	16
FALSE	High	Master Protein	P00387-3	Isoform 3 of NADH-cytochrome b5 reductase 3 OS=Homo sapiens OX=9606 GN=CYB5R3	FALSE	0	73.04	43.7126	10	74	10	1	334	38.2	6.9	High	High	High	High	High	High		1.22838e+08	1.29492e+08	9.90904e+07	5.40887e+07	8.69149e+07	7.53334e+07	5.31	151.37	10
FALSE	High	Master Protein	P67936	Tropomyosin alpha-4 chain OS=Homo sapiens OX=9606 GN=TPM4 PE=1 SV=3	FALSE	0	72.846	42.7419	12	51	2	1	248	28.5	4.69	Not Found	High	Not Found	Not Found	High	Not Found			1.4481e+07			18517416		5.449	103.16	12
FALSE	High	Master Protein	P61163	Alpha-centractin OS=Homo sapiens OX=9606 GN=ACTR1A PE=1 SV=1	FALSE	0	72.804	56.117	14	61	7	1	376	42.6	6.64	High	High	High	High	High	High	Acetyl [N-Term]	4.47884e+07	3.99324e+07	3.52624e+07	1.6846e+07	2.69063e+07	2.1952e+07	4.484	102.8	14
FALSE	High	Master Protein	B4DJQ5	cDNA FLJ59211, highly similar to Glucosidase 2 subunit beta OS=Homo sapiens OX=9606 PE=2 SV=1	FALSE	0	72.776	20.7477	13	71	13	1	535	60.1	4.42	High	High	High	High	High	High		1.24482e+08	1.47134e+08	9.31927e+07	5.13116e+07	5.56821e+07	4.06878e+07	5.19	165.42	13
FALSE	High	Master Protein	P49321-3	Isoform 3 of Nuclear autoantigenic sperm protein OS=Homo sapiens OX=9606 GN=NASP	FALSE	0	72.606	33.4177	15	77	15	1	790	86.2	4.35	High	High	High	High	High	High		9.36857e+07	9.32596e+07	8.82187e+07	2.43133e+07	5.58296e+07	4.08152e+07	1.783	119.59	15
FALSE	High	Master Protein	A8K7J7	cDNA FLJ78173, highly similar to Homo sapiens hexokinase 1 (HK1) mRNA OS=Homo sapiens OX=9606 PE=2 SV=1	FALSE	0	72.558	22.6827	18	52	15	1	917	102.3	6.73	High	High	High	High	High	High	Acetyl [N-Term]	1.61839e+07	1.50269e+07	1.70914e+07	4.74552e+06	2.6698e+07	1.3705e+07	1.448	101.86	18
FALSE	High	Master Protein	Q15436	Protein transport protein Sec23A OS=Homo sapiens OX=9606 GN=SEC23A PE=1 SV=2	FALSE	0	72.545	30.1961	15	53	13	1	765	86.1	7.08	High	High	High	High	High	High		5.07616e+07	4.85105e+07	3.69075e+07	8.08329e+06	4.60496e+07	2.80893e+07	1.404	104.21	15
FALSE	High	Master Protein	Q9Y3F4-2	Isoform 2 of Serine-threonine kinase receptor-associated protein OS=Homo sapiens OX=9606 GN=STRAP	FALSE	0	72.499	48.7603	14	62	14	1	363	39.8	5.31	High	High	High	High	High	High		6.8395e+07	9.31913e+07	6.68313e+07	4.35549e+07	6.83228e+07	4.09304e+07	4.109	113.09	14
FALSE	High	Master Protein	Q9UJZ1	Stomatin-like protein 2, mitochondrial OS=Homo sapiens OX=9606 GN=STOML2 PE=1 SV=1	FALSE	0	72.308	57.5843	14	59	14	1	356	38.5	7.39	High	High	High	High	High	High		2.72817e+07	4.61655e+07	3.40171e+07	7.24562e+06	2.11611e+07	1.94908e+07	7.913	78.03	14
FALSE	High	Master Protein	P14324-2	Isoform 2 of Farnesyl pyrophosphate synthase OS=Homo sapiens OX=9606 GN=FDPS	FALSE	0	72.277	32.2946	11	87	11	1	353	40.5	5.17	High	High	High	High	High	High	Acetyl [N-Term]	5.83198e+08	7.00756e+08	5.16497e+08	1.87432e+08	3.305e+08	2.68091e+08	9	136.67	11
FALSE	High	Master Protein	B2R491	40S ribosomal protein S4 OS=Homo sapiens OX=9606 GN=RPS4X PE=2 SV=1	FALSE	0	72.218	48.289	17	65	11	1	263	29.6	10.15	High	High	High	High	High	High		1.24562e+08	1.1969e+08	8.24302e+07	6.3329e+07	9.40727e+07	6.70428e+07	7.913	124.58	17
FALSE	High	Master Protein	P37837	Transaldolase OS=Homo sapiens OX=9606 GN=TALDO1 PE=1 SV=2	FALSE	0	72.166	38.2789	14	73	14	1	337	37.5	6.81	High	High	High	High	High	High		1.84996e+08	235590756	9.85031e+07	8.02634e+07	1.78487e+08	1.3175e+08	5.19	174.5	14
FALSE	High	Master Protein	A0A1Z2RTL3	MHC class I antigen OS=Homo sapiens OX=9606 GN=HLA-A PE=3 SV=1	FALSE	0	72.008	33.4247	10	44	2	1	365	41	7.09	High	High	Not Found	High	High	High		44963026	160519984		5.8028e+07	7.13891e+07	5.19245e+07	3.642	107.39	10
FALSE	High	Master Protein	P39023	60S ribosomal protein L3 OS=Homo sapiens OX=9606 GN=RPL3 PE=1 SV=2	FALSE	0	71.944	30.5211	11	55	11	1	403	46.1	10.18	High	High	High	High	High	High		1.51195e+08	1.74118e+08	1.60433e+08	7.1206e+07	1.40696e+08	1.01832e+08	4.926	120.28	11
FALSE	High	Master Protein	Q08945	FACT complex subunit SSRP1 OS=Homo sapiens OX=9606 GN=SSRP1 PE=1 SV=1	FALSE	0	71.822	26.2341	19	73	19	1	709	81	6.87	High	High	High	High	High	High		5.65271e+07	8.50796e+07	4.63012e+07	4.21531e+07	4.47287e+07	3.74426e+07	2.162	116.97	19
FALSE	High	Master Protein	Q92621	Nuclear pore complex protein Nup205 OS=Homo sapiens OX=9606 GN=NUP205 PE=1 SV=3	FALSE	0	71.783	13.4195	19	57	19	1	2012	227.8	6.19	High	High	High	High	High	High		1.72985e+07	1.62273e+07	1.38757e+07	9.24547e+06	9.15993e+06	1.01047e+07	0.526	78.48	19
FALSE	High	Master Protein	J3KQE5	GTP-binding nuclear protein Ran (Fragment) OS=Homo sapiens OX=9606 GN=RAN PE=1 SV=1	FALSE	0	71.734	33.3333	9	66	9	1	234	26.8	9.58	High	High	High	High	High	High		7.96966e+08	7.88908e+08	5.89068e+08	255729151	4.99936e+08	410663677	22.101	184.76	9
FALSE	High	Master Protein	Q6FHX6	Flap endonuclease 1 OS=Homo sapiens OX=9606 GN=FEN1 PE=2 SV=1	FALSE	0	71.681	33.4211	14	58	14	1	380	42.6	8.62	High	High	High	High	High	High		1.29229e+08	1.83344e+08	1.23098e+08	5.67533e+07	8.6912e+07	8.95738e+07	4.109	117.8	14
FALSE	High	Master Protein	Q5VZU9	Tripeptidyl-peptidase 2 OS=Homo sapiens OX=9606 GN=TPP2 PE=1 SV=1	FALSE	0	71.58	21.7908	17	33	17	1	1262	139.7	6.52	High	High	High	High	High	High		2.49384e+07	2.80492e+07	2.18474e+07	4.82318e+06	1.29215e+07	8.63673e+06	0.751	50.42	17
FALSE	High	Master Protein	P52597	Heterogeneous nuclear ribonucleoprotein F OS=Homo sapiens OX=9606 GN=HNRNPF PE=1 SV=3	FALSE	0	71.526	44.3373	10	59	8	1	415	45.6	5.58	High	High	High	High	High	High		4.0102e+07	5.0937e+07	6.19528e+07	2.2889e+07	4.46966e+07	3.61084e+07	3.062	137.07	10
FALSE	High	Master Protein	P07737	Profilin-1 OS=Homo sapiens OX=9606 GN=PFN1 PE=1 SV=2	FALSE	0	71.5	65.7143	9	101	9	1	140	15	8.27	High	High	High	High	High	High		7.28597e+08	1.20971e+09	5.79087e+08	4.3829e+08	6.77867e+08	5.49931e+08	76.426	260.43	9
FALSE	High	Master Protein	P25787	Proteasome subunit alpha type-2 OS=Homo sapiens OX=9606 GN=PSMA2 PE=1 SV=2	FALSE	0	71.465	47.0085	10	65	10	1	234	25.9	7.43	High	High	High	High	High	High		8.42124e+07	7.94196e+07	6.36693e+07	4.36194e+07	7.06337e+07	5.93513e+07	13.251	149.67	10
FALSE	High	Master Protein	P46459	Vesicle-fusing ATPase OS=Homo sapiens OX=9606 GN=NSF PE=1 SV=3	FALSE	0	71.359	35.7527	20	54	20	1	744	82.5	6.95	High	High	High	High	High	High		2.66567e+07	2.95586e+07	2.22064e+07	1.10135e+07	2.26804e+07	1.6159e+07	1.346	99.41	20
FALSE	High	Master Protein	P24844	Myosin regulatory light polypeptide 9 OS=Homo sapiens OX=9606 GN=MYL9 PE=1 SV=4	FALSE	0	70.902	50.5814	10	53	3	1	172	19.8	4.92	Not Found	High	Not Found	High	Not Found	Not Found					4.12517e+06			34.112	125.51	10
FALSE	High	Master Protein	Q15582	Transforming growth factor-beta-induced protein ig-h3 OS=Homo sapiens OX=9606 GN=TGFBI PE=1 SV=1	FALSE	0	70.734	38.9458	18	58	18	1	683	74.6	7.71	High	High	High	High	High	High		3.71464e+07	3.74045e+07	3.13091e+07	1.19802e+07	1.58234e+07	1.23626e+07	1.994	83.53	18
FALSE	High	Master Protein	A8K7V1	cDNA FLJ78053, highly similar to Homo sapiens splicing factor 3a, subunit 3, 60kDa (SF3A3), mRNA OS=Homo sapiens OX=9606 PE=2 SV=1	FALSE	0	70.67	45.7086	17	55	17	1	501	58.8	5.38	High	High	High	High	High	High	Acetyl [N-Term]	4.98549e+07	5.36421e+07	5.07739e+07	1.19176e+07	2.56559e+07	2.55272e+07	3.771	69.45	17
FALSE	High	Master Protein	P49419-2	Isoform 2 of Alpha-aminoadipic semialdehyde dehydrogenase OS=Homo sapiens OX=9606 GN=ALDH7A1	FALSE	0	70.25	45.2055	17	54	17	1	511	55.3	6.86	High	High	High	High	High	High		5.61521e+07	7.86652e+07	6.52457e+07	2.66962e+07	3.97585e+07	3.15614e+07	3.52	117.84	17
FALSE	High	Master Protein	Q14008-3	Isoform 3 of Cytoskeleton-associated protein 5 OS=Homo sapiens OX=9606 GN=CKAP5	FALSE	0	70.191	13.7322	20	52	20	1	2039	226.1	7.77	High	High	High	High	High	High		1.28765e+07	1.67601e+07	9.62869e+06	1.07868e+07	1.4821e+07	1.06522e+07	0.437	96.95	20
FALSE	High	Master Protein	O00116	Alkyldihydroxyacetonephosphate synthase, peroxisomal OS=Homo sapiens OX=9606 GN=AGPS PE=1 SV=1	FALSE	0	69.795	40.7295	18	67	18	1	658	72.9	7.34	High	High	High	High	High	High		4.29086e+07	5.31131e+07	3.12901e+07	1.86489e+07	3.37238e+07	2.45391e+07	2.07	95.72	18
FALSE	High	Master Protein	B2RBE0	cDNA, FLJ95462, highly similar to Homo sapiens fatty-acid-Coenzyme A ligase, long-chain 3 (FACL3),mRNA OS=Homo sapiens OX=9606 PE=2 SV=1	FALSE	0	69.725	32.3611	16	50	14	1	720	80.3	8.46	High	High	High	High	High	High	Acetyl [N-Term]	3.96028e+07	3.84499e+07	2.90775e+07	6.84349e+06	2.02204e+07	1.17317e+07	1.661	71.12	16
FALSE	High	Master Protein	Q9Y3I0	tRNA-splicing ligase RtcB homolog OS=Homo sapiens OX=9606 GN=RTCB PE=1 SV=1	FALSE	0	69.516	42.1782	14	71	14	1	505	55.2	7.23	High	High	High	High	High	High		4.19467e+07	6.54113e+07	5.17774e+07	2.82141e+07	4.6207e+07	38832603	2.981	116.36	14
FALSE	High	Master Protein	P62495	Eukaryotic peptide chain release factor subunit 1 OS=Homo sapiens OX=9606 GN=ETF1 PE=1 SV=3	FALSE	0	69.375	39.1304	14	58	14	1	437	49	5.71	High	High	High	High	High	High		6.22949e+07	82594481	4.41541e+07	2.10088e+07	3.76761e+07	2.42894e+07	4.055	114.99	14
FALSE	High	Master Protein	P18085	ADP-ribosylation factor 4 OS=Homo sapiens OX=9606 GN=ARF4 PE=1 SV=3	FALSE	0	69.32	57.7778	12	82	7	1	180	20.5	7.14	High	High	High	High	High	High		5.11763e+07	1.08369e+08	2.57762e+07	8.73639e+06	7.27797e+07	5.53232e+07	16.013	176.67	12
FALSE	High	Master Protein	P37268	Squalene synthase OS=Homo sapiens OX=9606 GN=FDFT1 PE=1 SV=1	FALSE	0	69.289	37.8897	14	59	14	1	417	48.1	6.54	High	High	High	High	High	High		6.39636e+07	7.44116e+07	4.92782e+07	2.01067e+07	2.50192e+07	2.1841e+07	4.109	121.23	14
FALSE	High	Master Protein	P27694	Replication protein A 70 kDa DNA-binding subunit OS=Homo sapiens OX=9606 GN=RPA1 PE=1 SV=2	FALSE	0	69.188	35.7143	13	40	13	1	616	68.1	7.21	High	High	High	High	High	High		2.85285e+07	4.20747e+07	3.4176e+07	2.20259e+07	9.74802e+06	1.9226e+07	1.707	99.04	13
FALSE	High	Master Protein	P52907	F-actin-capping protein subunit alpha-1 OS=Homo sapiens OX=9606 GN=CAPZA1 PE=1 SV=3	FALSE	0	68.814	56.993	12	50	9	1	286	32.9	5.69	High	High	High	High	High	High		1.16669e+08	1.0253e+08	9.01351e+07	5.6363e+07	7.89575e+07	5.51907e+07	7.66	108.55	12
FALSE	High	Master Protein	A0A024RDR0	High-mobility group box 1, isoform CRA_a OS=Homo sapiens OX=9606 GN=HMGB1 PE=4 SV=1	FALSE	0	68.768	27.4419	9	49	8	1	215	24.9	5.74	High	High	High	High	High	High		7.08936e+07	2.96834e+08	7.05242e+07	3.69271e+06	3.09947e+08	2.1525e+08	14.199	129.02	9
FALSE	High	Master Protein	O15144	Actin-related protein 2/3 complex subunit 2 OS=Homo sapiens OX=9606 GN=ARPC2 PE=1 SV=1	FALSE	0	68.725	64.3333	15	78	15	1	300	34.3	7.36	High	High	High	High	High	High		3.78364e+07	6.5879e+07	2.30633e+07	1.42789e+07	3.63242e+07	4.25539e+07	8.047	92.32	15
FALSE	High	Master Protein	A0A024R5Q7	Adenylosuccinate synthetase isozyme 2 OS=Homo sapiens OX=9606 GN=ADSS PE=3 SV=1	FALSE	0	68.537	32.0175	12	54	12	1	456	50.1	6.55	High	High	High	High	High	High		4.86662e+07	6.34571e+07	48023922	1.88946e+07	2.08272e+07	1.92666e+07	2.728	105.54	12
FALSE	High	Master Protein	E7EX90	Dynactin subunit 1 OS=Homo sapiens OX=9606 GN=DCTN1 PE=1 SV=1	FALSE	0	68.356	25.3185	19	39	19	1	1256	139	5.67	High	High	High	High	High	High		1.25087e+07	2.45467e+07	2.47923e+07	9.24371e+06	2.7968e+07	2.37453e+07	0.931	45.85	19
FALSE	High	Master Protein	Q9H0U4	Ras-related protein Rab-1B OS=Homo sapiens OX=9606 GN=RAB1B PE=1 SV=1	FALSE	0	68.28	71.6418	11	71	5	1	201	22.2	5.73	High	High	High	High	High	High	Acetyl [N-Term]	3.76637e+07	3.34087e+07	1.67533e+07	2.1107e+07	1.96697e+07	1.81129e+07	6.627	133.36	11
FALSE	High	Master Protein	O60664	Perilipin-3 OS=Homo sapiens OX=9606 GN=PLIN3 PE=1 SV=3	FALSE	0	68.186	44.0092	12	62	12	1	434	47	5.44	High	High	High	High	High	High		5.77328e+07	7.79773e+07	4.45597e+07	3.99409e+07	3.99593e+07	3.1876e+07	1.929	149.12	12
FALSE	High	Master Protein	Q15019-2	Isoform 2 of Septin-2 OS=Homo sapiens OX=9606 GN=SEPT2	FALSE	0	68.118	37.3737	11	50	11	1	396	45.4	6.89	High	High	High	High	High	High		7.32309e+07	7.90444e+07	8.09221e+07	2.74487e+07	4.64678e+07	3.55726e+07	2.631	120.39	11
FALSE	High	Master Protein	A0A024R814	Ribosomal protein L7, isoform CRA_a OS=Homo sapiens OX=9606 GN=RPL7 PE=4 SV=1	FALSE	0	67.892	43.2432	14	72	14	1	259	30.4	10.71	High	High	High	High	High	High		1.78664e+08	2.59526e+08	1.81447e+08	5.17967e+07	1.76637e+08	1.33523e+08	12.335	144.03	14
FALSE	High	Master Protein	J3KR44	Ubiquitin thioesterase OS=Homo sapiens OX=9606 GN=OTUB1 PE=1 SV=2	FALSE	0	67.819	50.3676	10	71	10	1	272	31.4	5	High	High	High	High	High	High		4.17218e+07	5.33264e+07	4.00659e+07	2.20379e+07	3.63725e+07	2.9727e+07	9	134.47	10
FALSE	High	Master Protein	V9HWB5	Epididymis secretory sperm binding protein Li 66p OS=Homo sapiens OX=9606 GN=HEL-S-66p PE=2 SV=1	FALSE	0	67.654	55.3633	11	54	10	1	289	32.6	5.86	High	High	High	High	High	High		8.23921e+07	1.08965e+08	7.43138e+07	6.00664e+07	5.43951e+07	5.66009e+07	4.623	124.69	11
FALSE	High	Master Protein	P49589-3	Isoform 3 of Cysteine--tRNA ligase, cytoplasmic OS=Homo sapiens OX=9606 GN=CARS	FALSE	0	67.255	22.503	17	40	17	1	831	94.6	6.83	High	High	High	High	High	High		1.46069e+07	1.88776e+07	1.5375e+07	6037730	1.85382e+07	8.34574e+06	1.33	67.93	17
FALSE	High	Master Protein	P23526	Adenosylhomocysteinase OS=Homo sapiens OX=9606 GN=AHCY PE=1 SV=4	FALSE	0	67.102	35.8796	15	70	14	1	432	47.7	6.34	High	High	High	High	High	High		1.53009e+08	1.9876e+08	1.42198e+08	4.91204e+07	1.78246e+08	1.3228e+08	4.248	149.69	15
FALSE	High	Master Protein	O60568	Procollagen-lysine,2-oxoglutarate 5-dioxygenase 3 OS=Homo sapiens OX=9606 GN=PLOD3 PE=1 SV=1	FALSE	0	66.785	36.5854	18	43	18	1	738	84.7	6.05	High	High	High	High	High	High		3.3258e+07	4.01139e+07	2.34861e+07	1.09471e+07	1.48516e+07	1.59027e+07	1.537	80.23	18
FALSE	High	Master Protein	G3V180	Dipeptidyl peptidase 3 OS=Homo sapiens OX=9606 GN=DPP3 PE=1 SV=1	FALSE	0	66.698	38.4412	15	52	15	1	757	84.3	5.03	High	High	High	High	High	High		1.8244e+07	2.10957e+07	14883682	6.32684e+06	2.47984e+07	1.60909e+07	1.3	110.86	15
FALSE	High	Master Protein	Q8TEX9-2	Isoform 2 of Importin-4 OS=Homo sapiens OX=9606 GN=IPO4	FALSE	0	66.64	21.2373	14	58	14	1	1083	118.8	4.94	High	High	High	High	High	High	Acetyl [N-Term]	2.31113e+07	1.79496e+07	1.68279e+07	7.72395e+06	7.90636e+06	7.7493e+06	0.909	97.03	14
FALSE	High	Master Protein	A0A0S2Z4Z9	Non-POU domain containing octamer-binding isoform 1 (Fragment) OS=Homo sapiens OX=9606 GN=NONO PE=2 SV=1	FALSE	0	66.494	33.9703	15	52	14	1	471	54.2	8.95	High	High	High	High	High	High		6.05142e+07	4.81112e+07	3.65272e+07	1.25588e+07	3.12982e+07	2.20368e+07	3.771	92.81	15
FALSE	High	Master Protein	O60716	Catenin delta-1 OS=Homo sapiens OX=9606 GN=CTNND1 PE=1 SV=1	FALSE	0	66.472	25	14	40	14	1	968	108.1	6.23	High	High	High	High	High	High		1.16226e+07	2.32129e+07	1.76349e+07	1.56923e+07	2.33173e+07	1.73007e+07	0.987	65.33	14
FALSE	High	Master Protein	Q16181	Septin-7 OS=Homo sapiens OX=9606 GN=SEPT7 PE=1 SV=2	FALSE	0	66.462	39.8169	14	63	13	1	437	50.6	8.63	High	High	High	High	High	High		7.87447e+07	8.4618e+07	5.15762e+07	3.98465e+07	7.14542e+07	5.4374e+07	2.914	142.01	14
FALSE	High	Master Protein	A8K7D9	Importin subunit alpha OS=Homo sapiens OX=9606 PE=2 SV=1	FALSE	0	66.202	43.2892	14	74	14	1	529	57.8	5.4	High	High	High	High	High	High		9.73632e+07	1.0118e+08	4.74051e+07	6.95136e+07	9.31414e+07	7.9718e+07	2.562	143.85	14
FALSE	High	Master Protein	Q07960	Rho GTPase-activating protein 1 OS=Homo sapiens OX=9606 GN=ARHGAP1 PE=1 SV=1	FALSE	0	65.945	56.0364	16	60	16	1	439	50.4	6.29	High	High	High	High	High	High	Acetyl [N-Term]	4.13714e+07	4.3462e+07	2.85625e+07	1.79528e+07	2.83217e+07	2.45726e+07	4.055	80.41	16
FALSE	High	Master Protein	B1AKJ5	Nardilysin (N-arginine dibasic convertase), isoform CRA_d OS=Homo sapiens OX=9606 GN=NRDC PE=1 SV=1	FALSE	0	65.929	16.2428	17	41	17	1	1219	139.3	5	High	High	High	High	High	High		1.79409e+07	1.77925e+07	1.72314e+07	4.09734e+06	1.05961e+07	2.4046e+06	1.184	65.53	17
FALSE	High	Master Protein	Q12905	Interleukin enhancer-binding factor 2 OS=Homo sapiens OX=9606 GN=ILF2 PE=1 SV=2	FALSE	0	65.641	57.6923	13	61	13	1	390	43	5.26	High	High	High	High	High	High		8.00767e+07	8.9148e+07	6.33041e+07	2.1811e+07	3.49159e+07	2.91378e+07	4.78	134.44	13
FALSE	High	Master Protein	B5BUE6	ATP-dependent RNA helicase DDX5 (Fragment) OS=Homo sapiens OX=9606 GN=DDX5 PE=2 SV=1	FALSE	0	65.54	29.6417	19	71	14	1	614	69.1	8.92	High	High	High	High	High	High		5.88469e+07	7.29555e+07	6.15222e+07	2.33458e+07	3.20323e+07	3.08784e+07	2.831	125.16	19
FALSE	High	Master Protein	V9HWC2	Epididymis secretory sperm binding protein Li 67p OS=Homo sapiens OX=9606 GN=HEL-S-67p PE=2 SV=1	FALSE	0	65.403	58.7302	11	65	11	1	189	19.9	6.79	High	High	High	High	High	High		1.21523e+08	1.38029e+08	7.79065e+07	6.66702e+07	8.91883e+07	8.00829e+07	23.245	87.93	11
FALSE	High	Master Protein	Q15365	Poly(rC)-binding protein 1 OS=Homo sapiens OX=9606 GN=PCBP1 PE=1 SV=2	FALSE	0	65.266	41.8539	9	63	6	1	356	37.5	7.09	High	High	High	High	High	High		1.34101e+08	1.78335e+08	1.18057e+08	4.97504e+07	1.13247e+08	9.10204e+07	4.78	130.11	9
FALSE	High	Master Protein	A8K4Z4	60S acidic ribosomal protein P0 OS=Homo sapiens OX=9606 PE=2 SV=1	FALSE	0	65.239	38.8013	12	76	12	1	317	34.2	5.97	High	High	High	High	High	High		1.97706e+08	1.55905e+08	1.67663e+08	8.43808e+07	1.37826e+08	1.02302e+08	6.848	140.1	12
FALSE	High	Master Protein	P67936-2	Isoform 2 of Tropomyosin alpha-4 chain OS=Homo sapiens OX=9606 GN=TPM4	FALSE	0	65.084	32.3944	11	49	1	1	284	32.7	4.73	Not Found	Not Found	High	Not Found	Not Found	Not Found				1.44408e+06				3.962	93.32	11
FALSE	High	Master Protein	V9HWE8	Epididymis secretory sperm binding protein Li 47e OS=Homo sapiens OX=9606 GN=HEL-S-47e PE=2 SV=1	FALSE	0	65.021	36.2745	8	50	8	1	204	23.2	5.11	High	High	High	High	High	High		1.82112e+08	1.91338e+08	1.3946e+08	6.89677e+07	1.48019e+08	1.16386e+08	9	121.08	8
FALSE	High	Master Protein	J3KN16	Proteasome adapter and scaffold protein ECM29 OS=Homo sapiens OX=9606 GN=ECPAS PE=1 SV=1	FALSE	0	64.536	13.9812	19	42	19	1	2017	223.6	8.75	High	High	High	High	High	High		1.37764e+07	1.86615e+07	12570306	3.0038e+06	7.38781e+06	4.06967e+06	0.459	67.03	19
FALSE	High	Master Protein	B4DWA6	cDNA FLJ60094, highly similar to F-actin capping protein subunit beta OS=Homo sapiens OX=9606 PE=2 SV=1	FALSE	0	64.458	34.3284	12	46	12	1	335	37.5	6.14	High	High	High	High	High	High		1.09384e+08	1.20146e+08	8.16619e+07	6.76363e+07	3.63965e+07	4.9633e+07	3.806	123.75	12
FALSE	High	Master Protein	P30837	Aldehyde dehydrogenase X, mitochondrial OS=Homo sapiens OX=9606 GN=ALDH1B1 PE=1 SV=3	FALSE	0	64.24	34.4294	14	64	13	1	517	57.2	6.8	High	High	High	High	High	High		5.09522e+07	5.71979e+07	3.40486e+07	1.37656e+07	2.2066e+07	1.99118e+07	2.29	152.36	14
FALSE	High	Master Protein	Q96AG4	Leucine-rich repeat-containing protein 59 OS=Homo sapiens OX=9606 GN=LRRC59 PE=1 SV=1	FALSE	0	64.148	30.2932	9	64	9	1	307	34.9	9.57	High	High	High	High	High	High		2.44901e+08	1.82955e+08	1.4742e+08	7.21578e+07	9.32579e+07	8.22714e+07	4.995	137.77	9
FALSE	High	Master Protein	O43852-3	Isoform 3 of Calumenin OS=Homo sapiens OX=9606 GN=CALU	FALSE	0	63.809	52.0124	11	53	2	1	323	38	4.63	High	High	High	High	High	High		3.04097e+07	3.28939e+07	3.01969e+07	2.42492e+07	1.40538e+07	1.8673e+07	4.995	119.03	11
FALSE	High	Master Protein	O60763-2	Isoform 2 of General vesicular transport factor p115 OS=Homo sapiens OX=9606 GN=USO1	FALSE	0	63.756	20.6578	14	28	14	1	973	109.1	4.89	High	High	High	High	High	Not Found		1.42168e+07	2.17076e+07	1.71008e+07	5.7805e+06	5.64963e+06		0.943	67.07	14
FALSE	High	Master Protein	Q59ED7	Uncharacterized protein (Fragment) OS=Homo sapiens OX=9606 PE=2 SV=1	FALSE	0	63.657	27.4052	15	43	15	1	686	77.7	5.64	High	High	High	High	High	High		2.88157e+07	1.89365e+07	1.30036e+07	8.43854e+06	2.53011e+07	1.64245e+07	2.065	77.34	15
FALSE	High	Master Protein	Q12906-7	Isoform 7 of Interleukin enhancer-binding factor 3 OS=Homo sapiens OX=9606 GN=ILF3	FALSE	0	63.583	19.1537	14	45	14	1	898	95.7	8.81	High	High	High	High	High	High		3.13729e+07	54647590	2.78407e+07	1.18792e+07	1.73591e+07	1.63588e+07	1.588	80.2	14
FALSE	High	Master Protein	P05198	Eukaryotic translation initiation factor 2 subunit 1 OS=Homo sapiens OX=9606 GN=EIF2S1 PE=1 SV=3	FALSE	0	63.487	44.7619	11	71	11	1	315	36.1	5.08	High	High	High	High	High	High		6.93711e+07	7.28465e+07	4.40218e+07	28785981	5.42851e+07	4.64104e+07	3.806	152.5	11
FALSE	High	Master Protein	P48449	Lanosterol synthase OS=Homo sapiens OX=9606 GN=LSS PE=1 SV=1	FALSE	0	63.386	29.3716	17	55	17	1	732	83.3	6.61	High	High	High	High	High	High		5.58753e+07	4.86304e+07	1.99464e+07	2.48863e+07	2.85867e+07	2.33539e+07	1.598	83.67	17
FALSE	High	Master Protein	P61247	40S ribosomal protein S3a OS=Homo sapiens OX=9606 GN=RPS3A PE=1 SV=2	FALSE	0	63.32	43.1818	13	68	13	1	264	29.9	9.73	High	High	High	High	High	High		1.36049e+08	1.44612e+08	1.01665e+08	4.47345e+07	1.22787e+08	9.52697e+07	9	132.96	13
FALSE	High	Master Protein	A8K5Y7	cDNA FLJ78655, highly similar to Homo sapiens exportin 5 (XPO5), mRNA OS=Homo sapiens OX=9606 PE=2 SV=1	FALSE	0	63.052	17.7741	14	48	14	1	1204	136.2	5.9	High	High	High	High	High	High		1.47764e+07	1.28638e+07	6.98383e+06	1.01542e+07	1.15217e+07	6.8196e+06	0.638	94.94	14
FALSE	High	Master Protein	Q9NVA2-2	Isoform 2 of Septin-11 OS=Homo sapiens OX=9606 GN=SEPT11	FALSE	0	63.017	35.0797	14	54	11	1	439	50.8	7.01	High	High	High	High	High	High		2.39672e+07	4.88312e+07	2.36275e+07	9.46493e+06	2.80734e+07	2.07596e+07	3.507	113.76	14
FALSE	High	Master Protein	Q5U0F4	Eukaryotic translation initiation factor 3 subunit I OS=Homo sapiens OX=9606 GN=EIF3S2 PE=2 SV=1	FALSE	0	63.015	50.1538	13	55	13	1	325	36.5	5.64	High	High	High	High	High	High		4.44826e+07	7.19513e+07	7.03527e+07	6.13283e+06	4.63473e+07	4.48599e+07	3.489	101.61	13
FALSE	High	Master Protein	A0A087WUT6	Eukaryotic translation initiation factor 5B OS=Homo sapiens OX=9606 GN=EIF5B PE=1 SV=1	FALSE	0	62.839	21.2295	14	45	14	1	1220	138.6	5.58	High	High	High	High	High	High		4.08647e+07	3.38776e+07	2.93331e+07	1.75603e+07	1.6693e+07	1.66024e+07	0.795	72.23	14
FALSE	High	Master Protein	D9IAI1	Epididymis secretory protein Li 34 OS=Homo sapiens OX=9606 GN=HEL-S-34 PE=2 SV=1	FALSE	0	62.798	62.0321	9	56	9	1	187	21	7.53	High	High	High	High	High	High		1.86126e+08	1.75375e+08	1.17217e+08	1.24256e+08	1.20614e+08	1.00829e+08	11.115	155.21	9
FALSE	High	Master Protein	P80723	Brain acid soluble protein 1 OS=Homo sapiens OX=9606 GN=BASP1 PE=1 SV=2	FALSE	0	62.719	77.0925	10	50	10	1	227	22.7	4.63	High	High	High	High	High	High		6.80124e+06	1.61944e+08	3.56103e+07	3.31455e+06	1.27868e+08	7.88692e+07	7.377	105.61	10
FALSE	High	Master Protein	P30044	Peroxiredoxin-5, mitochondrial OS=Homo sapiens OX=9606 GN=PRDX5 PE=1 SV=4	FALSE	0	62.541	37.3832	10	73	10	1	214	22.1	8.7	High	High	High	High	High	High		1.65942e+08	2.23929e+08	1.04538e+08	1.09448e+08	1.80936e+08	1.08888e+08	10.938	137.78	10
FALSE	High	Master Protein	V9HWB7	Epididymis luminal protein 60 OS=Homo sapiens OX=9606 GN=HEL60 PE=2 SV=1	FALSE	0	62.313	28.6839	15	52	15	1	889	98.3	6.68	High	High	High	High	High	High		1.94278e+07	3.32594e+07	2.39327e+07	7.10276e+06	8.63994e+06	6.24812e+06	1.089	88.74	15
FALSE	High	Master Protein	A0A024RA42	Basic leucine zipper and W2 domains 2, isoform CRA_a OS=Homo sapiens OX=9606 GN=BZW2 PE=4 SV=1	FALSE	0	62.275	35.3222	14	63	11	1	419	48.1	6.68	High	High	High	High	High	High		22597657	3.76503e+07	3.44497e+07	1.8322e+07	3.27273e+07	2.85326e+07	2.535	103.85	14
FALSE	High	Master Protein	P14550	Alcohol dehydrogenase [NADP(+)] OS=Homo sapiens OX=9606 GN=AKR1A1 PE=1 SV=3	FALSE	0	62.261	50.4615	15	50	14	1	325	36.6	6.79	High	High	High	High	High	High		3.84698e+07	4.09785e+07	5.91483e+07	6.56294e+06	3.48415e+07	2.54506e+07	4.109	110.36	15
FALSE	High	Master Protein	Q96KP4	Cytosolic non-specific dipeptidase OS=Homo sapiens OX=9606 GN=CNDP2 PE=1 SV=2	FALSE	0	62.257	52.2105	16	51	16	1	475	52.8	5.97	High	High	High	High	High	High		2.26255e+07	3.01713e+07	2.37414e+07	1.39876e+07	1.6615e+07	1.27406e+07	3.175	89.55	16
FALSE	High	Master Protein	P61106	Ras-related protein Rab-14 OS=Homo sapiens OX=9606 GN=RAB14 PE=1 SV=4	FALSE	0	61.93	70.6977	13	48	11	1	215	23.9	6.21	High	High	High	High	High	High		7.54798e+07	5.8138e+07	7.03662e+07	2.87345e+07	5.72616e+07	3.36296e+07	7.577	128.11	13
FALSE	High	Master Protein	A0A087X1Z3	Proteasome activator complex subunit 2 OS=Homo sapiens OX=9606 GN=PSME2 PE=1 SV=1	FALSE	0	61.856	45.2756	9	49	9	1	254	29.1	6.71	High	High	High	High	High	High		2.75309e+07	2.32712e+07	2.22945e+07	1.17299e+07	2.43222e+07	1.35325e+07	4.012	91.03	9
FALSE	High	Master Protein	A5YM53	ITGAV protein OS=Homo sapiens OX=9606 GN=ITGAV PE=2 SV=1	FALSE	0	61.816	23.187	15	42	15	1	1048	116	5.74	High	High	High	High	High	High		1.81663e+07	2.52777e+07	1.50295e+07	8.02637e+06	9.04552e+06	9.65914e+06	0.706	95.41	15
FALSE	High	Master Protein	Q13619	Cullin-4A OS=Homo sapiens OX=9606 GN=CUL4A PE=1 SV=3	FALSE	0	61.787	25.9552	18	55	8	1	759	87.6	8.13	High	High	High	High	High	High		1.91706e+07	2.13599e+07	1.35152e+07	8.76984e+06	9.69964e+06	7.85496e+06	1.069	90.39	18
FALSE	High	Master Protein	Q13344	Fus-like protein (Fragment) OS=Homo sapiens OX=9606 PE=2 SV=1	FALSE	0	61.753	19.8864	8	54	6	1	528	53.3	9.42	High	High	High	High	High	High		7.61216e+07	9.69796e+07	5.20931e+07	3.63411e+07	6.19061e+07	4.45339e+07	3.084	151.59	8
FALSE	High	Master Protein	A0A024R1K7	Tyrosine 3-monooxygenase/tryptophan 5-monooxygenase activation protein, eta polypeptide, isoform CRA_b OS=Homo sapiens OX=9606 GN=YWHAH PE=3 SV=1	FALSE	0	61.642	50.813	15	70	11	1	246	28.2	4.84	High	High	High	High	High	High		3.23371e+07	51412846	4.13903e+07	1.61569e+07	3.73452e+07	3.11309e+07	7.799	120.35	15
FALSE	High	Master Protein	A0A0D9SFE4	Dynamin-1 OS=Homo sapiens OX=9606 GN=DNM1 PE=1 SV=1	FALSE	0	61.638	24.0741	17	55	10	1	864	97.2	7.74	High	High	High	High	High	High		1.03676e+07	1.52491e+07	1.21484e+07	4.58897e+06	9.81708e+06	7.77015e+06	1.043	85.53	17
FALSE	High	Master Protein	Q6FHQ0	RBBP7 protein (Fragment) OS=Homo sapiens OX=9606 GN=RBBP7 PE=2 SV=1	FALSE	0	61.61	47.0588	12	65	6	1	425	47.8	5.05	High	High	High	High	High	High		1.06414e+08	1.66872e+08	1.31415e+08	6.47486e+07	8.1559e+07	7.11954e+07	6.079	153.76	12
FALSE	High	Master Protein	B5BUB1	RuvB-like helicase (Fragment) OS=Homo sapiens OX=9606 GN=RUVBL1 PE=2 SV=1	FALSE	0	61.477	40.5702	12	60	12	1	456	50.2	6.42	High	High	High	High	High	High		1.05525e+08	1.05804e+08	8.74579e+07	2.61875e+07	4.94226e+07	4.75467e+07	2.831	145.41	12
FALSE	High	Master Protein	A0A0C4DFL7	Lanosterol 14-alpha demethylase OS=Homo sapiens OX=9606 GN=CYP51A1 PE=1 SV=1	FALSE	0	61.251	32.8094	12	61	12	1	509	57.2	8.53	High	High	High	High	High	High		4.27299e+07	3.04013e+07	2.61576e+07	1.46962e+07	2.04474e+07	1.94059e+07	2.162	98.32	12
FALSE	High	Master Protein	P32119	Peroxiredoxin-2 OS=Homo sapiens OX=9606 GN=PRDX2 PE=1 SV=5	FALSE	0	61.164	38.3838	13	63	12	1	198	21.9	5.97	High	High	High	High	High	High		1.74812e+08	2.59812e+08	1.01762e+08	6.11882e+07	1.326e+08	1.12359e+08	16.783	140.26	13
FALSE	High	Master Protein	P51149	Ras-related protein Rab-7a OS=Homo sapiens OX=9606 GN=RAB7A PE=1 SV=1	FALSE	0	61.119	70.0483	13	66	13	1	207	23.5	6.7	High	High	High	High	High	High		1.23036e+08	1.18011e+08	7.70215e+07	7.45883e+07	9.4694e+07	8.50094e+07	5.661	164.77	13
FALSE	High	Master Protein	A0A087X1N8	Serpin B6 OS=Homo sapiens OX=9606 GN=SERPINB6 PE=1 SV=1	FALSE	0	60.901	51.8987	14	57	14	1	395	44.8	5.68	High	High	High	High	High	High		6.52833e+07	7.38738e+07	4.38731e+07	2.42792e+07	3.95311e+07	3.00343e+07	2.981	109.17	14
FALSE	High	Master Protein	A0A1W2PNX8	Protein unc-45 homolog A OS=Homo sapiens OX=9606 GN=UNC45A PE=1 SV=1	FALSE	0	60.785	20.572	16	42	16	1	1084	118.3	6.71	High	High	High	High	High	High		1.45801e+07	1.54163e+07	1.13013e+07	5.57465e+06	1.59479e+07	1.03534e+07	0.706	79.66	16
FALSE	High	Master Protein	A0A024RB75	Citrate synthase OS=Homo sapiens OX=9606 GN=CS PE=3 SV=1	FALSE	0	60.727	49.1416	16	74	15	1	466	51.7	8.32	High	High	High	High	High	High		1.12867e+08	1.29372e+08	1.04335e+08	6.32134e+07	9.63317e+07	8.2883e+07	4.484	130.03	16
FALSE	High	Master Protein	A0A0K0K1K4	Proteasome subunit alpha type OS=Homo sapiens OX=9606 GN=HEL-S-276 PE=2 SV=1	FALSE	0	60.708	55.6452	12	74	12	1	248	27.9	8.46	High	High	High	High	High	High		1.42738e+08	1.48981e+08	1.33281e+08	5.45087e+07	9.33342e+07	8.11296e+07	9	152.63	12
FALSE	High	Master Protein	C7DJS2	Glutathione S-transferase pi (Fragment) OS=Homo sapiens OX=9606 GN=GSTP1 PE=2 SV=1	FALSE	0	60.701	42.3841	5	63	2	1	151	16.7	5.1	High	High	High	High	High	High		4.38125e+08	5.34673e+08	2.54924e+08	1.69965e+08	430060799	330617940	22.714	147.33	5
FALSE	High	Master Protein	A0A0S2Z3L0	Electron-transfer-flavoprotein alpha polypeptide isoform 1 (Fragment) OS=Homo sapiens OX=9606 GN=ETFA PE=2 SV=1	FALSE	0	60.653	42.9429	10	56	10	1	333	35.1	8.38	High	High	High	High	High	High		5.00366e+07	4.38935e+07	3.15021e+07	1.88819e+07	2.68242e+07	2.57771e+07	2.675	121.34	10
FALSE	High	Master Protein	Q9UBB4	Ataxin-10 OS=Homo sapiens OX=9606 GN=ATXN10 PE=1 SV=1	FALSE	0	60.244	33.4737	13	50	13	1	475	53.5	5.25	High	High	High	High	High	High		4.44332e+07	4.95306e+07	40702052	2.11519e+07	2.37712e+07	2.04142e+07	1.829	102.27	13
FALSE	High	Master Protein	A8KA19	cDNA FLJ75831, highly similar to Homo sapiens exportin, tRNA (nuclear export receptor for tRNAs) (XPOT), mRNA OS=Homo sapiens OX=9606 PE=2 SV=1	FALSE	0	59.924	22.4532	14	61	14	1	962	109.8	5.39	High	High	High	High	High	High	Acetyl [N-Term]	2.27279e+07	2.68822e+07	1.87357e+07	7.60661e+06	1.57849e+07	1.1118e+07	1.085	101.7	14
FALSE	High	Master Protein	P29966	Myristoylated alanine-rich C-kinase substrate OS=Homo sapiens OX=9606 GN=MARCKS PE=1 SV=4	FALSE	0	59.922	48.1928	10	47	10	1	332	31.5	4.45	High	High	High	High	High	High		4.31845e+07	1.3686e+08	4.83402e+07	1.90592e+07	1.43716e+08	9.88546e+07	7.254	104.63	10
FALSE	High	Master Protein	Q9NSE4	Isoleucine--tRNA ligase, mitochondrial OS=Homo sapiens OX=9606 GN=IARS2 PE=1 SV=2	FALSE	0	59.864	21.4427	17	34	17	1	1012	113.7	7.2	High	High	High	High	High	High		2.2156e+07	2.65677e+07	1.8762e+07	5.38014e+06	1.44236e+07	1.02662e+07	1.096	47.31	17
FALSE	High	Master Protein	P28074	Proteasome subunit beta type-5 OS=Homo sapiens OX=9606 GN=PSMB5 PE=1 SV=3	FALSE	0	59.753	45.2471	11	42	11	1	263	28.5	6.92	High	High	High	High	High	High		3.54739e+07	6.90923e+07	2.0196e+07	2.09251e+07	6.70658e+07	6.22304e+07	5.661	105.03	11
FALSE	High	Master Protein	Q15149	Plectin OS=Homo sapiens OX=9606 GN=PLEC PE=1 SV=3	FALSE	0	59.51	4.86763	17	28	12	1	4684	531.5	5.96	High	High	High	High	High	Not Found		4.48024e+06	1.54514e+07	1.39736e+07		5.43452e+06		0.12	41.61	17
FALSE	High	Master Protein	G8JLB6	Heterogeneous nuclear ribonucleoprotein H OS=Homo sapiens OX=9606 GN=HNRNPH1 PE=1 SV=1	FALSE	0	59.415	32.6271	10	42	6	1	472	51.2	6.8	High	High	High	High	Not Found	High	Acetyl [N-Term]	5.89984e+07	3.697e+07	5.44819e+07	2.94784e+07		1.39304e+07	1.894	116.57	10
FALSE	High	Master Protein	L0R849	Alternative protein EDARADD OS=Homo sapiens OX=9606 GN=EDARADD PE=3 SV=1	FALSE	0	59.394	13.9175	9	85	1	1	388	42.3	5.92	High	Not Found	Not Found	Not Found	Not Found	Not Found		9.07416e+07						2.455	201.22	9
FALSE	High	Master Protein	Q59EJ5	Glutathione S-transferase (Fragment) OS=Homo sapiens OX=9606 PE=2 SV=1	FALSE	0	59.286	45.4545	11	65	11	1	231	27.2	6.02	High	High	High	High	High	High		1.19052e+08	6.72186e+07	3.9896e+07	6.88015e+07	1.18252e+08	9.3064e+07	4.456	109.25	11
FALSE	High	Master Protein	B4DS05	cDNA FLJ59403, highly similar to Nucleosome assembly protein 1-like 4 OS=Homo sapiens OX=9606 PE=2 SV=1	FALSE	0	59.082	43.5233	13	61	11	1	386	44.1	4.7	High	High	High	High	High	High		5.75579e+07	7.37364e+07	4.14209e+07	3.90097e+07	5.83841e+07	4.55321e+07	4.78	100.94	13
FALSE	High	Master Protein	P40925-3	Isoform 3 of Malate dehydrogenase, cytoplasmic OS=Homo sapiens OX=9606 GN=MDH1	FALSE	0	59.061	30.6818	9	59	9	1	352	38.6	7.71	High	High	High	High	High	High		1.74995e+08	1.36801e+08	1.46086e+08	6.66945e+07	1.3106e+08	1.10081e+08	2.631	121	9
FALSE	High	Master Protein	O43684	Mitotic checkpoint protein BUB3 OS=Homo sapiens OX=9606 GN=BUB3 PE=1 SV=1	FALSE	0	59.034	49.0854	12	63	12	1	328	37.1	6.84	High	High	High	High	High	High		6.13296e+07	8.59122e+07	5.54587e+07	2.04694e+07	4.73892e+07	41432971	5.813	112.35	12
FALSE	High	Master Protein	Q562R1	Beta-actin-like protein 2 OS=Homo sapiens OX=9606 GN=ACTBL2 PE=1 SV=2	FALSE	0	59.034	23.4043	8	134	1	1	376	42	5.59	High	High	High	High	High	High		22850354976	2.46973e+10	6374862151	369826496	1.42186e+10	1.15195e+10	3.642	261.01	8
FALSE	High	Master Protein	B0AZQ4	Structural maintenance of chromosomes protein OS=Homo sapiens OX=9606 PE=2 SV=1	FALSE	0	58.78	16.516	13	24	13	1	1217	141.4	7.18	High	High	High	High	High	High		1.48753e+07	7.77689e+06	1.40251e+07	5.25896e+06	8.50909e+06	5.65936e+06	0.482	35.97	13
FALSE	High	Master Protein	Q13561	Dynactin subunit 2 OS=Homo sapiens OX=9606 GN=DCTN2 PE=1 SV=4	FALSE	0	58.743	50.1247	11	32	11	1	401	44.2	5.21	High	High	High	High	High	High		2.27825e+07	1.43699e+07	1.7374e+07	1.44288e+07	1.59286e+07	1.19179e+07	2.03	88.54	11
FALSE	High	Master Protein	Q8NC51	Plasminogen activator inhibitor 1 RNA-binding protein OS=Homo sapiens OX=9606 GN=SERBP1 PE=1 SV=2	FALSE	0	58.683	30.6373	13	35	13	1	408	44.9	8.65	High	High	High	High	High	High		3.24892e+07	4.13422e+07	2.9676e+07	1.38001e+07	3.23373e+07	4.96236e+07	4.623	61.01	13
FALSE	High	Master Protein	A4D0Z3	ADP-ribosylation factor 5, isoform CRA_a OS=Homo sapiens OX=9606 GN=ARF5 PE=2 SV=1	FALSE	0	58.677	49.4444	9	64	3	1	180	20.5	6.79	High	High	High	High	High	High		3.85817e+07	2.70447e+07	1.61603e+07	6.37444e+06	3.65937e+07	2.7193e+07	9	153.32	9
FALSE	High	Master Protein	P63244	Receptor of activated protein C kinase 1 OS=Homo sapiens OX=9606 GN=RACK1 PE=1 SV=3	FALSE	0	58.627	33.123	10	55	10	1	317	35.1	7.69	High	High	High	High	High	High		2.71867e+08	2.50129e+08	2.72934e+08	1.09893e+08	1.53233e+08	1.24865e+08	2.899	154.72	10
FALSE	High	Master Protein	P61201	COP9 signalosome complex subunit 2 OS=Homo sapiens OX=9606 GN=COPS2 PE=1 SV=1	FALSE	0	58.573	41.0835	16	46	16	1	443	51.6	5.53	High	High	High	High	High	High		2.95906e+07	2.70417e+07	2.33148e+07	1.06845e+07	1.77532e+07	1.27055e+07	3.262	64.68	16
FALSE	High	Master Protein	P36957	Dihydrolipoyllysine-residue succinyltransferase component of 2-oxoglutarate dehydrogenase complex, mitochondrial OS=Homo sapiens OX=9606 GN=DLST PE=1 SV=4	FALSE	0	58.524	27.8146	12	49	12	1	453	48.7	8.95	High	High	High	High	High	High		3.62736e+07	6.6509e+07	2.45811e+07	1.48708e+07	3.13609e+07	2.74394e+07	3.217	110.22	12
FALSE	High	Master Protein	B3KS98	Eukaryotic translation initiation factor 3 subunit H OS=Homo sapiens OX=9606 GN=EIF3H PE=1 SV=1	FALSE	0	58.409	48.6339	12	39	12	1	366	41.6	7.33	High	High	High	High	High	High		4.70079e+07	5.23767e+07	2.01419e+07	8.94746e+06	4.11971e+07	3.44885e+07	2.481	89.26	12
FALSE	High	Master Protein	B4DUC8	S-methyl-5'-thioadenosine phosphorylase OS=Homo sapiens OX=9606 GN=MTAP PE=1 SV=1	FALSE	0	58.349	48	11	46	11	1	300	33.2	7.46	High	High	High	High	High	High		9.44965e+07	9.59469e+07	5.88734e+07	2.96573e+07	4.22829e+07	2.76963e+07	4.456	85.73	11
FALSE	High	Master Protein	V9HWK0	Signal recognition particle subunit SRP72 OS=Homo sapiens OX=9606 GN=HEL103 PE=2 SV=1	FALSE	0	58.336	31.4456	15	48	15	1	671	74.6	9.26	High	High	High	High	High	High		4.41465e+07	4.0363e+07	3.02146e+07	1.30235e+07	1.82953e+07	2.4212e+07	1.404	73.26	15
FALSE	High	Master Protein	B7ZM99	MTHFD1L protein OS=Homo sapiens OX=9606 GN=MTHFD1L PE=1 SV=1	FALSE	0	58.288	22.8805	16	37	16	1	979	105.8	8.06	High	High	High	High	High	High		1.41736e+07	1.77155e+07	1.52828e+07	1.22332e+07	1.72032e+07	15082496	0.931	69.42	16
FALSE	High	Master Protein	A0A024R0V4	Vasodilator-stimulated phosphoprotein isoform 1 OS=Homo sapiens OX=9606 GN=VASP PE=2 SV=1	FALSE	0	58.223	33.9474	11	32	4	1	380	39.8	8.94	High	High	High	High	High	High		1.28953e+07	1.22386e+07	5.24232e+06	3796837	1.20445e+07	1.20308e+07	4.275	91.16	11
FALSE	High	Master Protein	B7Z6Z4	cDNA FLJ56329, highly similar to Myosin light polypeptide 6 OS=Homo sapiens OX=9606 GN=MYL6 PE=1 SV=1	FALSE	0	58.106	32.3529	8	60	8	1	238	26.7	5.08	High	High	High	High	High	High		1.66458e+08	2.41625e+08	1.66215e+08	6.27532e+07	2.25289e+08	1.65727e+08	4.08	152.9	8
FALSE	High	Master Protein	P55084	Trifunctional enzyme subunit beta, mitochondrial OS=Homo sapiens OX=9606 GN=HADHB PE=1 SV=3	FALSE	0	58.091	45.1477	16	58	16	1	474	51.3	9.41	High	High	High	High	High	High		3.54494e+07	4.54201e+07	3.83833e+07	1.57813e+07	4.06969e+07	3.16681e+07	2.808	82.79	16
FALSE	High	Master Protein	Q06210	Glutamine--fructose-6-phosphate aminotransferase [isomerizing] 1 OS=Homo sapiens OX=9606 GN=GFPT1 PE=1 SV=3	FALSE	0	57.96	24.3205	13	36	13	1	699	78.8	7.11	High	High	High	High	High	High		1.66889e+07	1.73338e+07	1.25059e+07	7.60261e+06	1.33809e+07	9.73463e+06	0.931	69.01	13
FALSE	High	Master Protein	E5KLL9	Mitochondrial dynamin-like 120 kDa protein OS=Homo sapiens OX=9606 PE=3 SV=1	FALSE	0	57.91	24.7291	17	36	17	1	1015	117.7	7.77	High	High	High	High	High	High		9.56521e+06	1.16681e+07	7.95278e+06	1.22201e+07	1.60079e+07	1.27706e+07	0.749	42	17
FALSE	High	Master Protein	Q15691	Microtubule-associated protein RP/EB family member 1 OS=Homo sapiens OX=9606 GN=MAPRE1 PE=1 SV=3	FALSE	0	57.778	44.403	10	57	10	1	268	30	5.14	High	High	High	High	High	High		6.45887e+07	1.00318e+08	8.61877e+07	3.86042e+07	7.07912e+07	5.26765e+07	4.995	107.46	10
FALSE	High	Master Protein	Q8WWM7-3	Isoform 3 of Ataxin-2-like protein OS=Homo sapiens OX=9606 GN=ATXN2L	FALSE	0	57.743	17.6846	13	29	13	1	1097	115.5	8.66	High	High	High	Not Found	High	High		1.72941e+07	3.12079e+07	1.34491e+07		2.5385e+07	1.61485e+07	1.192	52.15	13
FALSE	High	Master Protein	O43399-7	Isoform 7 of Tumor protein D54 OS=Homo sapiens OX=9606 GN=TPD52L2	FALSE	0	57.709	62.0087	11	50	11	1	229	24.8	6.42	High	High	High	High	High	High		6.02373e+07	5.42394e+07	5.66709e+07	2.4972e+07	5.40481e+07	3.35244e+07	4.623	123.6	11
FALSE	High	Master Protein	P35606	Coatomer subunit beta' OS=Homo sapiens OX=9606 GN=COPB2 PE=1 SV=2	FALSE	0	57.671	21.7439	14	58	14	1	906	102.4	5.27	High	High	High	High	High	High		2.71458e+07	3.78026e+07	2.88674e+07	2.82779e+07	2.76393e+07	2.07387e+07	0.778	144.99	14
FALSE	High	Master Protein	A0A024R571	EH domain-containing protein 1 OS=Homo sapiens OX=9606 GN=EHD1 PE=1 SV=1	FALSE	0	57.442	33.5766	12	39	11	1	548	61.9	6.71	High	High	High	High	High	High		2.35947e+07	2.1279e+07	1.91592e+07	1.11692e+07	1.69995e+07	1.14826e+07	1.512	78.13	12
FALSE	High	Master Protein	A4UCS9	Fructose-bisphosphate aldolase (Fragment) OS=Homo sapiens OX=9606 PE=2 SV=1	FALSE	0	57.405	76.5957	6	59	1	1	141	15.5	6.77	High	Not Found	Not Found	Not Found	Not Found	Not Found		6.64495e+06						22.714	162.25	6
FALSE	High	Master Protein	P26368	Splicing factor U2AF 65 kDa subunit OS=Homo sapiens OX=9606 GN=U2AF2 PE=1 SV=4	FALSE	0	56.96	23.1579	8	45	8	1	475	53.5	9.09	High	High	High	High	High	High		5.01071e+07	7.52461e+07	4.42391e+07	2.69767e+07	1.94214e+07	2.00473e+07	2.34	98.84	8
FALSE	High	Master Protein	B4DNE1	cDNA FLJ52708, highly similar to Basigin OS=Homo sapiens OX=9606 PE=2 SV=1	FALSE	0	56.955	21.5584	7	48	7	1	385	42.2	5.66	High	High	High	High	High	High		1.34781e+08	2.3359e+08	177708290	6.06211e+07	1.42202e+08	9.96924e+07	2.162	143.76	7
FALSE	High	Master Protein	Q53FV3	COP9 signalosome subunit 4 variant (Fragment) OS=Homo sapiens OX=9606 PE=2 SV=1	FALSE	0	56.809	43.8424	13	45	13	1	406	46.2	6.09	High	High	High	High	High	High		1.43729e+07	2.49137e+07	1.57265e+07	9.12131e+06	1.32838e+07	1.02353e+07	2.433	86.84	13
FALSE	High	Master Protein	Q13435	Splicing factor 3B subunit 2 OS=Homo sapiens OX=9606 GN=SF3B2 PE=1 SV=2	FALSE	0	56.754	24.4693	19	46	19	1	895	100.2	5.67	High	High	High	High	High	High		46752289	5.44931e+07	4.28176e+07	6.31243e+06	3.36179e+07	2.56672e+07	1.319	66.64	19
FALSE	High	Master Protein	A0A024RBE7	Thymopoietin, isoform CRA_c OS=Homo sapiens OX=9606 GN=TMPO PE=4 SV=1	FALSE	0	56.63	43.1718	12	40	5	1	454	50.6	9.38	High	Not Found	High	High	Not Found	High		4.52367e+07		2.84094e+07	3.14995e+07		18290505	2.455	98.77	12
FALSE	High	Master Protein	P46063	ATP-dependent DNA helicase Q1 OS=Homo sapiens OX=9606 GN=RECQL PE=1 SV=3	FALSE	0	56.59	26.5023	14	53	14	1	649	73.4	7.88	High	High	High	High	High	High		4.48331e+07	7.04565e+07	5.21711e+07	3.35423e+07	5.61253e+07	3.37963e+07	1.424	115.52	14
FALSE	High	Master Protein	Q9H845	Acyl-CoA dehydrogenase family member 9, mitochondrial OS=Homo sapiens OX=9606 GN=ACAD9 PE=1 SV=1	FALSE	0	56.529	29.7907	15	37	15	1	621	68.7	7.96	High	High	High	High	High	High		1.89086e+07	2.47129e+07	1.75046e+07	8.92174e+06	1.67634e+07	1.46969e+07	1.598	76.09	15
FALSE	High	Master Protein	A0A024R394	Cysteine and histidine-rich domain (CHORD)-containing 1, isoform CRA_c OS=Homo sapiens OX=9606 GN=CHORDC1 PE=4 SV=1	FALSE	0	56.523	36.747	10	40	10	1	332	37.5	7.72	High	High	High	High	High	High		5.21852e+07	4.54669e+07	4.00866e+07	1.82076e+07	7.27433e+07	4.83391e+07	2.831	91.31	10
FALSE	High	Master Protein	B4DUJ6	cDNA FLJ53099, highly similar to Beta-enolase OS=Homo sapiens OX=9606 PE=2 SV=1	FALSE	0	56.499	45.7875	9	79	1	1	273	29.5	5.71	High	High	High	High	High	High		2.28989e+07	3.09083e+07	2.24652e+07	27822418	2.57174e+07	1.9967e+07	5.31	172.08	9
FALSE	High	Master Protein	E9PRY8	Elongation factor 1-delta OS=Homo sapiens OX=9606 GN=EEF1D PE=1 SV=1	FALSE	0	56.496	17.5036	10	49	10	1	697	76.5	7.05	High	High	High	High	High	High		2.28159e+08	3.54924e+08	1.66232e+08	9.44666e+07	1.82293e+08	1.54744e+08	1.195	109.33	10
FALSE	High	Master Protein	P05091	Aldehyde dehydrogenase, mitochondrial OS=Homo sapiens OX=9606 GN=ALDH2 PE=1 SV=2	FALSE	0	56.435	30.3675	12	37	11	1	517	56.3	7.05	High	High	High	High	High	High		9.4744e+06	1.3106e+07	9.59269e+06	8.00948e+06	1.9438e+07	1.5492e+07	2.162	76.24	12
FALSE	High	Master Protein	Q9NR12	PDZ and LIM domain protein 7 OS=Homo sapiens OX=9606 GN=PDLIM7 PE=1 SV=1	FALSE	0	56.418	48.7965	12	35	12	1	457	49.8	8.41	High	High	High	High	High	High		4.43982e+07	4.78746e+07	4.74234e+07	2.4395e+07	2.73926e+07	1.96876e+07	2.039	72.55	12
FALSE	High	Master Protein	B2R774	cDNA, FLJ93313, highly similar to Homo sapiens lectin, mannose-binding, 1 (LMAN1), mRNA OS=Homo sapiens OX=9606 PE=2 SV=1	FALSE	0	55.875	29.2157	11	39	11	1	510	57.5	6.77	High	High	High	High	High	High		7.86692e+07	1.00017e+08	4.45276e+07	3.07126e+07	2.54202e+07	3.48472e+07	2.039	69.67	11
FALSE	High	Master Protein	Q71UA4	Adenylosuccinate lyase OS=Homo sapiens OX=9606 PE=3 SV=1	FALSE	0	55.791	39.2562	12	45	12	1	484	54.8	7.11	High	High	High	High	High	High		3.44215e+07	5.77731e+07	3.08384e+07	2.27542e+07	4.58326e+07	2.85637e+07	1.829	79.28	12
FALSE	High	Master Protein	Q59GY2	Ribosomal protein L4 variant (Fragment) OS=Homo sapiens OX=9606 PE=2 SV=1	FALSE	0	55.622	24.4898	11	64	11	1	441	49	11.02	High	High	High	High	High	High		2.99873e+08	3.23787e+08	2.13884e+08	1.39461e+08	1.48574e+08	1.19296e+08	1.829	117.88	11
FALSE	High	Master Protein	A0A024R7B7	CDC37 cell division cycle 37 homolog (S. cerevisiae), isoform CRA_a OS=Homo sapiens OX=9606 GN=CDC37 PE=4 SV=1	FALSE	0	55.596	34.9206	11	38	11	1	378	44.4	5.25	High	High	High	High	High	High		4.21755e+07	4.80498e+07	3.18453e+07	2.39936e+07	2.39673e+07	2.08545e+07	5.158	70.7	11
FALSE	High	Master Protein	B0YIW6	Archain 1, isoform CRA_a OS=Homo sapiens OX=9606 GN=ARCN1 PE=1 SV=1	FALSE	0	55.509	32.4275	16	44	16	1	552	61.6	5.85	High	High	High	High	High	High		3.02098e+07	2.66874e+07	3.25587e+07	1.11081e+07	3.45753e+07	1.93395e+07	2.808	68.03	16
FALSE	High	Master Protein	P31930	Cytochrome b-c1 complex subunit 1, mitochondrial OS=Homo sapiens OX=9606 GN=UQCRC1 PE=1 SV=3	FALSE	0	55.371	29.375	11	48	10	1	480	52.6	6.37	High	High	High	High	High	High		5.47194e+07	6.47536e+07	6.13614e+07	2.44839e+07	3.19813e+07	2.60419e+07	2.981	100.43	11
FALSE	High	Master Protein	O00764	Pyridoxal kinase OS=Homo sapiens OX=9606 GN=PDXK PE=1 SV=1	FALSE	0	55.369	61.5385	12	46	12	1	312	35.1	6.13	High	High	High	High	High	High		4.57545e+07	4.9369e+07	4.6316e+07	1.86808e+07	3.2348e+07	2.39846e+07	6.079	50.07	12
FALSE	High	Master Protein	P43246	DNA mismatch repair protein Msh2 OS=Homo sapiens OX=9606 GN=MSH2 PE=1 SV=1	FALSE	0	55.212	21.1991	14	43	14	1	934	104.7	5.77	High	High	High	High	High	High		2.70503e+07	1.5004e+07	1.22416e+07	4.44185e+06	1.36815e+07	1.06419e+07	1.004	86.07	14
FALSE	High	Master Protein	Q5U0I6	H.sapiens ras-related Hrab1A protein OS=Homo sapiens OX=9606 GN=RAB1A PE=2 SV=1	FALSE	0	55.004	63.9024	10	57	4	1	205	22.7	6.21	High	High	High	High	High	High		2.42475e+07	2.20074e+07	1.68513e+07	8.70478e+06	1.8252e+07	1.99837e+07	3.642	132.1	10
FALSE	High	Master Protein	Q53GF9	Full-length cDNA 5-PRIME end of clone CS0DF013YM24 of Fetal brain of Homo sapiens (Human) variant (Fragment) OS=Homo sapiens OX=9606 PE=2 SV=1	FALSE	0	54.937	37.7778	9	35	9	1	225	25.6	6.7	High	High	High	High	High	High		4.71412e+07	5.21567e+07	3.21986e+07	1.85033e+07	2.52637e+07	2.57643e+07	10.938	84.85	9
FALSE	High	Master Protein	J3KQ32	Obg-like ATPase 1 OS=Homo sapiens OX=9606 GN=OLA1 PE=1 SV=1	FALSE	0	54.767	28.3654	10	42	10	1	416	46.9	8.06	High	High	High	High	High	High		3.16928e+07	4.3807e+07	2.56686e+07	15186616	3.33951e+07	2.51766e+07	2.03	86.34	10
FALSE	High	Master Protein	P62136	Serine/threonine-protein phosphatase PP1-alpha catalytic subunit OS=Homo sapiens OX=9606 GN=PPP1CA PE=1 SV=1	FALSE	0	54.76	34.5455	10	55	4	1	330	37.5	6.33	Not Found	High	High	Not Found	High	High			2.79954e+07	1.57237e+07		1.47144e+07	1.91496e+07	3.467	106.6	10
FALSE	High	Master Protein	P35249	Replication factor C subunit 4 OS=Homo sapiens OX=9606 GN=RFC4 PE=1 SV=2	FALSE	0	54.625	40.4959	11	39	11	1	363	39.7	8.02	High	High	High	High	High	High		2.67931e+07	2.04456e+07	7.14513e+07	1.03119e+07	2.25919e+07	1.30905e+07	2.03	80.11	11
FALSE	High	Master Protein	A0A0G2JR96	Cytoplasmic FMR1-interacting protein 1 (Fragment) OS=Homo sapiens OX=9606 GN=CYFIP1 PE=1 SV=4	FALSE	0	54.624	23.2019	15	43	1	1	862	100.2	6.44	Not Found	Not Found	Not Found	High	High	Not Found					3.24666e+06	4.03279e+06		0.896	85.21	15
FALSE	High	Master Protein	Q6R739	HLA class I antigen OS=Homo sapiens OX=9606 GN=HLA-Cw PE=3 SV=1	FALSE	0	54.518	34.4262	9	34	3	1	366	40.6	6.04	High	High	Not Found	Not Found	High	High		1.42191e+07	7.5556e+06			1.967e+07	1.51496e+07	3.281	93.59	9
FALSE	High	Master Protein	A0A0G2JPP5	Protein scribble homolog OS=Homo sapiens OX=9606 GN=SCRIB PE=1 SV=1	FALSE	0	54.463	17.4622	15	38	15	1	1655	177.6	5.1	High	High	High	High	High	High		1.84601e+07	2.77773e+07	1.01646e+07	9.28103e+06	8.67386e+06	4.75703e+06	0.462	40.95	15
FALSE	High	Master Protein	D6REX3	Protein transport protein Sec31A OS=Homo sapiens OX=9606 GN=SEC31A PE=1 SV=1	FALSE	0	54.448	18.5452	16	42	16	1	1251	136.1	6.98	High	High	High	High	High	High		4.58667e+07	5.43782e+07	4.4827e+07	1.78671e+07	1.70147e+07	1.5958e+07	1.037	64.29	16
FALSE	High	Master Protein	O75534-4	Isoform 4 of Cold shock domain-containing protein E1 OS=Homo sapiens OX=9606 GN=CSDE1	FALSE	0	54.399	21.09	15	42	15	1	844	93.7	6.52	High	High	High	High	High	High		3.38096e+07	3.12424e+07	2.82369e+07	9.68412e+06	3.18465e+07	19976869	0.964	76.42	15
FALSE	High	Master Protein	O43852-4	Isoform 4 of Calumenin OS=Homo sapiens OX=9606 GN=CALU	FALSE	0	54.328	50.4644	10	43	1	1	323	38.1	4.58	High	Not Found	Not Found	High	High	High		2.31302e+07			9.58288e+06	10166492	8468979	3.642	90.37	10
FALSE	High	Master Protein	Q549M8	CLE7 OS=Homo sapiens OX=9606 GN=C14orf166 PE=2 SV=1	FALSE	0	54.312	50.8197	11	47	11	1	244	28.1	6.65	High	High	High	High	High	High		2.21213e+07	1.61806e+07	1.83122e+07	1.15886e+07	1.87738e+07	1.83534e+07	4.995	86.12	11
FALSE	High	Master Protein	O76003	Glutaredoxin-3 OS=Homo sapiens OX=9606 GN=GLRX3 PE=1 SV=2	FALSE	0	54.063	42.9851	13	65	13	1	335	37.4	5.39	High	High	High	High	High	High		6.08425e+07	5.92729e+07	4.10541e+07	2.75135e+07	5.54534e+07	4.34696e+07	5.158	113.88	13
FALSE	High	Master Protein	H3BNC9	Uncharacterized protein OS=Homo sapiens OX=9606 PE=3 SV=2	FALSE	0	54.037	10.1027	6	59	6	1	584	64.5	8.78	High	High	High	High	High	High		4.25567e+07	4.96859e+07	2.81336e+07	2.53723e+07	3.93773e+07	2.36536e+07	1.783	93.98	6
FALSE	High	Master Protein	B2RD27	cDNA, FLJ96428, highly similar to Homo sapiens proteasome (prosome, macropain) 26S subunit, non-ATPase, 7 (Mov34 homolog) (PSMD7), mRNA OS=Homo sapiens OX=9606 PE=2 SV=1	FALSE	0	54.018	38.8889	9	41	9	1	324	37	6.77	High	High	High	High	High	High		4.48361e+07	3.78689e+07	3.18096e+07	2.22324e+07	2.02659e+07	2.03683e+07	5.31	102.68	9
FALSE	High	Master Protein	P62140	Serine/threonine-protein phosphatase PP1-beta catalytic subunit OS=Homo sapiens OX=9606 GN=PPP1CB PE=1 SV=3	FALSE	0	53.964	28.1346	8	61	3	1	327	37.2	6.19	High	High	High	High	High	High		2.63744e+06	2.89801e+07	1.00499e+07	5.45591e+06	3.09012e+07	2.49246e+07	3.467	105.86	8
FALSE	High	Master Protein	Q0ZAX1	MHC class I antigen (Fragment) OS=Homo sapiens OX=9606 GN=HLA-A PE=3 SV=1	FALSE	0	53.829	53.5912	9	38	0	1	181	21.2	7.03	Not Found	Not Found	Not Found	Not Found	Not Found	Not Found								6.197	104.12	9
FALSE	High	Master Protein	A6NEM2	Host cell factor 1 OS=Homo sapiens OX=9606 GN=HCFC1 PE=1 SV=2	FALSE	0	53.764	10.1923	12	26	12	1	2080	213.3	7.33	High	High	High	High	High	High		9.65172e+06	2.14813e+07	1.38106e+07	2.08459e+06	1.00434e+07	8.53319e+06	0.438	50.28	12
FALSE	High	Master Protein	Q09028	Histone-binding protein RBBP4 OS=Homo sapiens OX=9606 GN=RBBP4 PE=1 SV=3	FALSE	0	53.58	39.0588	11	51	5	1	425	47.6	4.89	High	High	High	High	High	High		1.00649e+08	1.20679e+08	1.05362e+08	6.17128e+07	7.43114e+07	6.12546e+07	4.623	90.58	11
FALSE	High	Master Protein	A2RUM7	Ribosomal protein L5, isoform CRA_c OS=Homo sapiens OX=9606 GN=RPL5 PE=2 SV=1	FALSE	0	53.523	26.5993	10	45	10	1	297	34.3	9.72	High	High	High	High	High	High		1.78748e+07	1.75319e+08	5.28603e+06	4.91262e+06	1.08302e+08	9.50195e+07	4.995	77.05	10
FALSE	High	Master Protein	Q13177	Serine/threonine-protein kinase PAK 2 OS=Homo sapiens OX=9606 GN=PAK2 PE=1 SV=3	FALSE	0	53.396	44.4656	14	36	14	1	524	58	5.96	High	High	High	High	High	High		3.23106e+07	3.27536e+07	2.97258e+07	1.31675e+07	5.15793e+07	4.27238e+07	2.594	74.44	14
FALSE	High	Master Protein	P07384	Calpain-1 catalytic subunit OS=Homo sapiens OX=9606 GN=CAPN1 PE=1 SV=1	FALSE	0	53.391	26.1905	14	45	14	1	714	81.8	5.67	High	High	High	High	High	High		4.34642e+07	4.63728e+07	3.63513e+07	2.3675e+07	3.57738e+07	2.45421e+07	1.154	114.11	14
FALSE	High	Master Protein	A0A024R7J0	Protein kinase, cAMP-dependent, catalytic, alpha, isoform CRA_c OS=Homo sapiens OX=9606 GN=PRKACA PE=3 SV=1	FALSE	0	53.384	47.0085	10	31	5	1	351	40.6	8.79	High	High	High	High	High	High		1.85042e+07	2.56649e+07	1.79094e+07	6.78402e+06	1.38473e+07	1.07934e+07	2.34	69.44	10
FALSE	High	Master Protein	M0R2B7	DNA polymerase OS=Homo sapiens OX=9606 GN=POLD1 PE=1 SV=1	FALSE	0	53.384	19.947	16	52	15	1	1133	126.3	7.21	High	High	High	High	High	High		1.2061e+08	7.52198e+07	1.72823e+07	6.98451e+06	6.108e+07	4.33353e+07	0.604	82.19	16
FALSE	High	Master Protein	Q93009	Ubiquitin carboxyl-terminal hydrolase 7 OS=Homo sapiens OX=9606 GN=USP7 PE=1 SV=2	FALSE	0	53.381	21.3249	14	41	14	1	1102	128.2	5.55	High	High	High	High	High	High		2.51314e+07	2.01598e+07	1.86002e+07	1.24014e+07	1.43681e+07	1.18041e+07	0.662	70.56	14
FALSE	High	Master Protein	Q9H4A4	Aminopeptidase B OS=Homo sapiens OX=9606 GN=RNPEP PE=1 SV=2	FALSE	0	53.115	27.0769	13	41	13	1	650	72.5	5.74	High	High	High	High	High	High		2.33862e+07	3.65527e+07	2.71045e+07	1.36875e+07	2.27188e+07	2.13321e+07	1.448	78.15	13
FALSE	High	Master Protein	A0A024R9W5	HECT, UBA and WWE domain containing 1, isoform CRA_b OS=Homo sapiens OX=9606 GN=HUWE1 PE=4 SV=1	FALSE	0	53.045	6.49291	17	33	17	1	4374	481.6	5.22	High	High	High	High	High	High		1.20208e+07	4.73502e+06	5.31484e+06	3.7014e+06	6.5173e+06	6.71404e+06	0.179	19.79	17
FALSE	High	Master Protein	P11177	Pyruvate dehydrogenase E1 component subunit beta, mitochondrial OS=Homo sapiens OX=9606 GN=PDHB PE=1 SV=3	FALSE	0	52.791	35.9331	10	51	10	1	359	39.2	6.65	High	High	High	High	High	High		5.06095e+07	6.42812e+07	4.89801e+07	1.60787e+07	2.95694e+07	2.69775e+07	3.642	124.66	10
FALSE	High	Master Protein	Q15738	Sterol-4-alpha-carboxylate 3-dehydrogenase, decarboxylating OS=Homo sapiens OX=9606 GN=NSDHL PE=1 SV=2	FALSE	0	52.73	37.2654	9	44	9	1	373	41.9	8.06	High	High	High	High	High	High		4.80564e+07	4.22452e+07	4.33314e+07	2.17659e+07	3.99191e+07	2.95867e+07	1.894	80.33	9
FALSE	High	Master Protein	A0A024RDF3	Heterogeneous nuclear ribonucleoprotein D (AU-rich element RNA binding protein 1, 37kDa), isoform CRA_d OS=Homo sapiens OX=9606 GN=HNRPD PE=4 SV=1	FALSE	0	52.62	28.7324	10	40	9	1	355	38.4	7.81	High	High	High	High	High	High		8.52392e+07	1.31234e+08	6.78717e+07	3.24611e+07	6.31436e+07	5.33866e+07	6.356	81.09	10
FALSE	High	Master Protein	B4DRM3	cDNA FLJ54492, highly similar to Eukaryotic translation initiation factor 4B OS=Homo sapiens OX=9606 PE=2 SV=1	FALSE	0	52.58	27.9221	11	49	11	1	616	69.7	5.67	High	High	High	High	High	High		9.72365e+06	4.2475e+07	3.27652e+07	6.54388e+06	6.0613e+07	4.34889e+07	1.683	59.73	11
FALSE	High	Master Protein	A8K2T7	Receptor protein-tyrosine kinase OS=Homo sapiens OX=9606 PE=2 SV=1	FALSE	0	52.429	14.7934	12	27	12	1	1210	134.1	6.7	High	High	High	High	High	High		1.61066e+07	1.74535e+07	8.60691e+06	1.32168e+07	2.03849e+07	1.23173e+07	0.524	53.5	12
FALSE	High	Master Protein	H7BY58	Protein-L-isoaspartate O-methyltransferase OS=Homo sapiens OX=9606 GN=PCMT1 PE=1 SV=1	FALSE	0	52.406	41.958	10	42	10	1	286	30.3	6.73	High	High	High	High	High	High		2.1689e+07	3.69358e+07	3.32365e+07	1.9878e+07	3.79245e+07	2.77658e+07	4.817	83.67	10
FALSE	High	Master Protein	Q9BY44	Eukaryotic translation initiation factor 2A OS=Homo sapiens OX=9606 GN=EIF2A PE=1 SV=3	FALSE	0	52.276	36.7521	13	41	13	1	585	64.9	8.87	High	High	High	High	High	High		2.61411e+07	5.24635e+07	2.91635e+07	2.14943e+07	3.02162e+07	2.7086e+07	1.39	85.53	13
FALSE	High	Master Protein	Q92769	Histone deacetylase 2 OS=Homo sapiens OX=9606 GN=HDAC2 PE=1 SV=2	FALSE	0	52.242	25	10	36	5	1	488	55.3	5.91	High	High	High	High	High	High		1.66736e+07	2.27288e+07	3.71571e+07	1.04588e+07	9.5349e+06	1.46755e+07	1.913	80.59	10
FALSE	High	Master Protein	Q15637-5	Isoform 5 of Splicing factor 1 OS=Homo sapiens OX=9606 GN=SF1	FALSE	0	52.193	20.5052	11	51	11	1	673	71.7	9.58	High	High	High	High	High	High		48066248	7.6472e+07	4.22128e+07	2.19447e+07	4.89813e+07	3.71154e+07	3.467	103.01	11
FALSE	High	Master Protein	Q92878-2	Isoform 2 of DNA repair protein RAD50 OS=Homo sapiens OX=9606 GN=RAD50	FALSE	0	52.153	11.7602	11	28	11	1	1318	154.5	6.89	High	High	High	High	High	High		1.27562e+07	2.20005e+07	2.05974e+07	2.71821e+06	6.41114e+06	3.29943e+06	0.326	45.99	11
FALSE	High	Master Protein	A0A024RAI1	ARP3 actin-related protein 3 homolog (Yeast), isoform CRA_a OS=Homo sapiens OX=9606 GN=ACTR3 PE=3 SV=1	FALSE	0	52.125	34.2105	11	48	11	1	418	47.3	5.88	High	High	High	High	High	High		6.13454e+07	1.19063e+08	9.75202e+07	7.19767e+07	9.92317e+07	6.52317e+07	3.062	112.4	11
FALSE	High	Master Protein	P62424	60S ribosomal protein L7a OS=Homo sapiens OX=9606 GN=RPL7A PE=1 SV=2	FALSE	0	52.09	30.4511	10	64	10	1	266	30	10.61	High	High	High	High	High	High		190975112	1.5689e+08	1.58771e+08	4.39519e+07	1.25365e+08	8.82647e+07	9	123.36	10
FALSE	High	Master Protein	O60488	Long-chain-fatty-acid--CoA ligase 4 OS=Homo sapiens OX=9606 GN=ACSL4 PE=1 SV=2	FALSE	0	51.941	24.3319	12	41	10	1	711	79.1	8.38	High	High	High	High	High	High		2.30668e+07	1.93989e+07	1.85251e+07	1.49086e+07	1.95917e+07	1.30694e+07	1.113	53.04	12
FALSE	High	Master Protein	A0A140VK93	Adenylate kinase 2, mitochondrial OS=Homo sapiens OX=9606 GN=AK2 PE=2 SV=1	FALSE	0	51.896	58.5774	11	46	11	1	239	26.5	7.81	High	High	High	High	High	High		9.55318e+07	1.04104e+08	8.27103e+07	2.94175e+07	5.17406e+07	3.97239e+07	5.661	101.93	11
FALSE	High	Master Protein	Q5U5J2	CSNK2A1 protein OS=Homo sapiens OX=9606 GN=CSNK2A1 PE=1 SV=1	FALSE	0	51.883	39.2947	11	44	10	1	397	45.9	7.96	High	High	High	High	High	High		3.96646e+07	3.96105e+07	2.84692e+07	2.26863e+07	2.46223e+07	2.20903e+07	2.511	102.61	11
FALSE	High	Master Protein	A0A024R0R4	SUMO-1 activating enzyme subunit 1, isoform CRA_b OS=Homo sapiens OX=9606 GN=SAE1 PE=4 SV=1	FALSE	0	51.843	51.4451	13	40	13	1	346	38.4	5.3	High	High	High	High	High	High		2.26409e+07	3.39995e+07	1.9397e+07	1.07134e+07	1.87672e+07	1.75241e+07	3.489	63.13	13
FALSE	High	Master Protein	A0A024RDE8	PDZ and LIM domain 5, isoform CRA_c OS=Homo sapiens OX=9606 GN=PDLIM5 PE=4 SV=1	FALSE	0	51.819	32.047	13	35	3	1	596	63.9	8.21	High	High	Not Found	Not Found	High	High		16942098	2.36648e+07			1.35005e+07	8.62409e+06	2.054	53.84	13
FALSE	High	Master Protein	Q15366-2	Isoform 2 of Poly(rC)-binding protein 2 OS=Homo sapiens OX=9606 GN=PCBP2	FALSE	0	51.761	39.8907	8	50	5	1	366	38.6	6.79	High	High	High	High	High	High		1.7154e+08	1.8196e+08	9.35592e+07	2.79981e+07	1.27649e+08	9.98256e+07	4.623	85.06	8
FALSE	High	Master Protein	Q9UHD8	Septin-9 OS=Homo sapiens OX=9606 GN=SEPT9 PE=1 SV=2	FALSE	0	51.716	28.3276	14	47	14	1	586	65.4	8.97	High	High	High	High	High	High		4.08942e+07	4.5219e+07	2.80938e+07	1.62189e+07	5.54817e+07	4.28055e+07	1.371	112.83	14
FALSE	High	Master Protein	Q59EP1	Annexin (Fragment) OS=Homo sapiens OX=9606 PE=2 SV=1	FALSE	0	51.71	22.7451	13	33	12	1	510	54.9	7.27	High	High	High	High	High	High		1.56907e+07	1.91296e+07	1.57833e+07	1.70896e+07	3.32799e+07	2.11466e+07	3.806	62.36	13
FALSE	High	Master Protein	B2R9S4	cDNA, FLJ94534, highly similar to Homo sapiens capping protein (actin filament), gelsolin-like(CAPG), mRNA OS=Homo sapiens OX=9606 PE=2 SV=1	FALSE	0	51.674	42.5287	10	42	10	1	348	38.5	6.37	High	High	High	High	High	High	Acetyl [N-Term]	1.65533e+07	2.56993e+07	1.57622e+07	2.63611e+07	4.78149e+07	3.9199e+07	4.623	81.96	10
FALSE	High	Master Protein	P33316	Deoxyuridine 5'-triphosphate nucleotidohydrolase, mitochondrial OS=Homo sapiens OX=9606 GN=DUT PE=1 SV=4	FALSE	0	51.671	33.7302	7	33	7	1	252	26.5	9.36	High	High	High	High	High	High		4.46318e+07	5.67035e+07	1.87477e+07	3.46638e+07	3.86942e+07	3.36994e+07	3.437	90.83	7
FALSE	High	Master Protein	A0A024R0S6	EH-domain containing 2, isoform CRA_a OS=Homo sapiens OX=9606 GN=EHD2 PE=3 SV=1	FALSE	0	51.447	27.8085	12	47	11	1	543	61.1	6.46	High	High	High	High	High	High		1.72191e+07	2.11166e+07	1.08086e+07	1.05045e+07	1.86082e+07	1.7171e+07	1.448	86.28	12
FALSE	High	Master Protein	B2R665	cDNA, FLJ92810, highly similar to Homo sapiens protein phosphatase 1G (formerly 2C), magnesium-dependent, gamma isoform (PPM1G), mRNA OS=Homo sapiens OX=9606 PE=2 SV=1	FALSE	0	51.274	28.5714	12	34	12	1	546	59.2	4.36	High	High	High	High	High	High		1.44145e+07	1.7782e+07	1.41159e+07	7.22116e+06	1.95537e+07	1.34129e+07	1.913	58.89	12
FALSE	High	Master Protein	P15924	Desmoplakin OS=Homo sapiens OX=9606 GN=DSP PE=1 SV=3	FALSE	0	51.239	6.7224	14	24	14	1	2871	331.6	6.81	Not Found	Not Found	Not Found	High	High	High					1.95723e+06	8.83213e+06	5.96124e+06	0.182	39.98	14
FALSE	High	Master Protein	Q6NVC0	SLC25A5 protein (Fragment) OS=Homo sapiens OX=9606 GN=SLC25A5 PE=2 SV=1	FALSE	0	51.155	42.7245	14	79	5	1	323	35.3	9.82	High	High	High	High	High	High		1.65068e+08	1.29672e+08	1.03133e+08	9.0909e+07	7.73323e+07	1.18443e+08	5.449	128.18	14
FALSE	High	Master Protein	P61160	Actin-related protein 2 OS=Homo sapiens OX=9606 GN=ACTR2 PE=1 SV=1	FALSE	0	51.03	42.6396	12	41	12	1	394	44.7	6.74	High	High	High	High	High	High		8.08593e+07	1.09372e+08	6.06123e+07	5.50031e+07	6.15713e+07	4.24775e+07	3.329	86.63	12
FALSE	High	Master Protein	P19022	Cadherin-2 OS=Homo sapiens OX=9606 GN=CDH2 PE=1 SV=4	FALSE	0	51.02	21.1921	10	40	10	1	906	99.7	4.81	High	High	High	High	High	High		1.31379e+07	2.00236e+07	3.51568e+07	1.4975e+07	3.56874e+07	1.75474e+07	0.914	77.79	10
FALSE	High	Master Protein	P49792	E3 SUMO-protein ligase RanBP2 OS=Homo sapiens OX=9606 GN=RANBP2 PE=1 SV=2	FALSE	0	50.985	7.53722	13	23	13	1	3224	358	6.2	High	High	High	High	High	High		1.04474e+07	9.06354e+06	4.63952e+06	6.13652e+06	4.57798e+06	1.51593e+08	0.151	28.46	13
FALSE	High	Master Protein	A0A024R1Z6	Vesicle amine transport protein 1 homolog (T californica), isoform CRA_a OS=Homo sapiens OX=9606 GN=VAT1 PE=4 SV=1	FALSE	0	50.935	43.5115	13	51	13	1	393	41.9	6.29	High	High	High	High	High	High		5.7214e+07	6.78213e+07	5.61182e+07	1.78674e+07	5.72719e+07	5.03319e+07	5.158	95.64	13
FALSE	High	Master Protein	B3KSH1	Eukaryotic translation initiation factor 3 subunit F OS=Homo sapiens OX=9606 GN=EIF3F PE=2 SV=1	FALSE	0	50.749	39.7849	10	51	10	1	372	39.1	5.45	High	High	High	High	High	High		5.12806e+07	5.50888e+07	5.20214e+07	3.36573e+07	4.63634e+07	3.17295e+07	4.275	113.01	10
FALSE	High	Master Protein	P49773	Histidine triad nucleotide-binding protein 1 OS=Homo sapiens OX=9606 GN=HINT1 PE=1 SV=2	FALSE	0	50.581	55.5556	5	24	5	1	126	13.8	6.95	High	High	High	High	High	High		6.75853e+07	65856855	3.74949e+07	3.04745e+07	4.35113e+07	1.65506e+07	16.783	58.88	5
FALSE	High	Master Protein	P08243	Asparagine synthetase [glutamine-hydrolyzing] OS=Homo sapiens OX=9606 GN=ASNS PE=1 SV=4	FALSE	0	50.525	34.7594	15	40	15	1	561	64.3	6.86	High	High	High	High	High	High		3.64469e+07	3.7031e+07	2.79347e+07	9.25206e+06	39153499	3.0367e+07	1.88	59.64	15
FALSE	High	Master Protein	Q12769	Nuclear pore complex protein Nup160 OS=Homo sapiens OX=9606 GN=NUP160 PE=1 SV=3	FALSE	0	50.429	14.3454	13	42	13	1	1436	162	5.5	High	High	High	High	High	High		1.35981e+07	1.31828e+07	1.0384e+07	5.04784e+06	8.20912e+06	7.04764e+06	0.585	55.88	13
FALSE	High	Master Protein	B3KMJ2	cDNA FLJ11173 fis, clone PLACE1007346, highly similar to Tripartite motif-containing protein 16 OS=Homo sapiens OX=9606 PE=2 SV=1	FALSE	0	50.375	34.0426	14	32	14	1	564	63.9	5.43	High	High	High	High	High	High		1.74723e+07	2.39858e+07	1.64904e+07	1.06062e+07	2.72811e+07	1.8854e+07	1.581	48.06	14
FALSE	High	Master Protein	P61289-2	Isoform 2 of Proteasome activator complex subunit 3 OS=Homo sapiens OX=9606 GN=PSME3	FALSE	0	50.195	41.1985	10	45	10	1	267	30.9	6.11	High	High	High	High	High	High		7.56393e+07	5.16527e+07	2.16283e+07	3.25234e+07	4.96823e+07	3.55545e+07	3.467	111.78	10
FALSE	High	Master Protein	V9HW90	Glutathione reductase OS=Homo sapiens OX=9606 GN=HEL-75 PE=2 SV=1	FALSE	0	50.195	41.5709	12	44	12	1	522	56.2	8.5	High	High	High	High	High	High		6.88992e+07	6.34767e+07	6.31031e+07	3.83657e+07	7.38315e+07	5.46815e+07	1.807	95.11	12
FALSE	High	Master Protein	A0A087X2I1	26S proteasome regulatory subunit 10B OS=Homo sapiens OX=9606 GN=PSMC6 PE=1 SV=1	FALSE	0	50.099	39.206	10	45	10	1	403	45.8	7.78	High	High	High	High	High	High		5.04385e+07	5.6917e+07	2.79324e+07	2.39924e+07	4.15954e+07	3.04345e+07	1.395	111.73	10
FALSE	High	Master Protein	O43491	Band 4.1-like protein 2 OS=Homo sapiens OX=9606 GN=EPB41L2 PE=1 SV=1	FALSE	0	50.026	22.5871	13	25	13	1	1005	112.5	5.44	High	High	High	High	High	High		1.14779e+07	8.38076e+06	1.32169e+07	7.50413e+06	1.23773e+07	8.19966e+06	0.642	37.71	13
FALSE	High	Master Protein	Q9UMS4	Pre-mRNA-processing factor 19 OS=Homo sapiens OX=9606 GN=PRPF19 PE=1 SV=1	FALSE	0	49.961	35.3175	11	49	11	1	504	55.1	6.61	High	High	High	High	High	High		5.52572e+07	6.58131e+07	5.05665e+07	2.33221e+07	3.24291e+07	3.30288e+07	2.325	119.82	11
FALSE	High	Master Protein	O75396	Vesicle-trafficking protein SEC22b OS=Homo sapiens OX=9606 GN=SEC22B PE=1 SV=4	FALSE	0	49.818	39.5349	9	36	9	1	215	24.6	6.92	High	High	High	High	High	High		5.58579e+07	6.09949e+07	3.79925e+07	1.68484e+07	3.92996e+07	3.43494e+07	5.105	110.47	9
FALSE	High	Master Protein	Q9NQC3-2	Isoform 2 of Reticulon-4 OS=Homo sapiens OX=9606 GN=RTN4	FALSE	0	49.674	38.6059	8	33	8	1	373	40.3	4.78	High	High	High	High	High	High		1.39176e+08	1.84454e+08	9.31242e+07	1.38634e+07	1.22011e+08	9.05112e+07	3.642	91.11	8
FALSE	High	Master Protein	Q9BXP5	Serrate RNA effector molecule homolog OS=Homo sapiens OX=9606 GN=SRRT PE=1 SV=1	FALSE	0	49.549	15.0685	12	35	12	1	876	100.6	5.96	High	High	High	High	High	High		2.98038e+07	3.09331e+07	1.64236e+07	1.11539e+07	2.27607e+07	1.89582e+07	0.82	71.3	12
FALSE	High	Master Protein	B0I1S9	MYO1B variant protein OS=Homo sapiens OX=9606 GN=MYO1B PE=2 SV=1	FALSE	0	49.499	14.8768	11	41	11	1	1136	131.9	9.38	High	High	High	High	High	High		8.37747e+06	7.48046e+06	1.32354e+07	8.84032e+06	1.3413e+07	1.20219e+07	0.484	71.74	11
FALSE	High	Master Protein	P63151-2	Isoform 2 of Serine/threonine-protein phosphatase 2A 55 kDa regulatory subunit B alpha isoform OS=Homo sapiens OX=9606 GN=PPP2R2A	FALSE	0	49.489	36.7615	11	40	11	1	457	53	6.49	High	High	High	High	High	High		3.20388e+07	3.26457e+07	3.58938e+07	9.66942e+06	2.41425e+07	1.61034e+07	1.471	94.23	11
FALSE	High	Master Protein	Q7L2H7	Eukaryotic translation initiation factor 3 subunit M OS=Homo sapiens OX=9606 GN=EIF3M PE=1 SV=1	FALSE	0	49.471	23.262	7	33	7	1	374	42.5	5.63	High	High	High	High	High	High		3.81736e+07	6.17168e+07	3.74419e+07	2.61695e+07	2.17244e+07	1.62659e+07	1.721	74.01	7
FALSE	High	Master Protein	Q9UJU6-3	Isoform 3 of Drebrin-like protein OS=Homo sapiens OX=9606 GN=DBNL	FALSE	0	49.433	31.2073	10	35	1	1	439	49	5.05	Not Found	Not Found	Not Found	Not Found	High	High						4.63036e+06	2.92723e+06	1.754	87.55	10
FALSE	High	Master Protein	A8KAH7	cDNA FLJ75444, highly similar to Homo sapiens protein kinase, cAMP-dependent, regulatory, type II, alpha (PRKAR2A), mRNA OS=Homo sapiens OX=9606 PE=2 SV=1	FALSE	0	49.379	34.6535	10	34	10	1	404	45.5	5.07	High	High	High	High	High	High		2.14256e+07	1.7769e+07	1.61584e+07	6.90494e+06	1.01576e+07	8.63271e+06	1.894	71.09	10
FALSE	High	Master Protein	P15880	40S ribosomal protein S2 OS=Homo sapiens OX=9606 GN=RPS2 PE=1 SV=2	FALSE	0	49.096	37.2014	9	68	9	1	293	31.3	10.24	High	High	High	High	High	High		215960199	2.68223e+08	1.1903e+08	1.07324e+08	1.59929e+08	1.29348e+08	2.899	107.63	9
FALSE	High	Master Protein	M0QXB4	Coatomer protein complex, subunit epsilon, isoform CRA_g OS=Homo sapiens OX=9606 GN=COPE PE=1 SV=1	FALSE	0	49.067	47.1299	10	41	10	1	331	36.9	5.16	High	High	High	High	High	High		4.25057e+07	4.00743e+07	2.89323e+07	1.25621e+07	2.12711e+07	1.6025e+07	3.16	75.17	10
FALSE	High	Master Protein	Q9UJU6	Drebrin-like protein OS=Homo sapiens OX=9606 GN=DBNL PE=1 SV=1	FALSE	0	48.778	31.6279	10	35	1	1	430	48.2	5.05	Not Found	Not Found	Not Found	Not Found	High	High						1.02999e+07	6.30748e+06	1.754	86.61	10
FALSE	High	Master Protein	P17858	ATP-dependent 6-phosphofructokinase, liver type OS=Homo sapiens OX=9606 GN=PFKL PE=1 SV=6	FALSE	0	48.761	19.6154	11	35	7	1	780	85	7.5	High	High	High	High	High	High		9.19656e+06	8.53868e+06	1.52641e+07	1.3001e+07	1.43545e+07	8.55383e+06	0.848	86	11
FALSE	High	Master Protein	P48047	ATP synthase subunit O, mitochondrial OS=Homo sapiens OX=9606 GN=ATP5PO PE=1 SV=1	FALSE	0	48.716	52.5822	10	56	10	1	213	23.3	9.96	High	High	High	High	High	High		1.49178e+08	1.55755e+08	9.72328e+07	3.54483e+07	1.06013e+08	8.31745e+07	6.197	135.09	10
FALSE	High	Master Protein	A8K4W2	cDNA FLJ78635, highly similar to Homo sapiens ATP synthase, H+ transporting, mitochondrial F0 complex, subunit b, isoform 1 (ATP5F1), transcript variant 1, mRNA OS=Homo sapiens OX=9606 PE=2 SV=1	FALSE	0	48.714	43.75	10	38	10	1	256	28.9	9.36	High	High	High	High	High	High		4.92085e+07	9.01205e+07	2.72296e+07	3.22294e+07	7.36092e+07	6.21114e+07	4.817	68.04	10
FALSE	High	Master Protein	Q13162	Peroxiredoxin-4 OS=Homo sapiens OX=9606 GN=PRDX4 PE=1 SV=1	FALSE	0	48.693	36.1624	9	62	6	1	271	30.5	6.29	High	High	High	High	High	High		1.03129e+08	8.13812e+07	7.70276e+07	3.21806e+07	2.95436e+07	2.15875e+07	5.31	128.4	9
FALSE	High	Master Protein	A0A024R9D2	Metadherin, isoform CRA_a OS=Homo sapiens OX=9606 GN=MTDH PE=4 SV=1	FALSE	0	48.586	25.7732	12	25	12	1	582	63.8	9.32	High	High	High	High	High	High		6.89295e+06	2.32019e+07	1.2691e+07	6.19976e+06	2.04635e+07	1.38384e+07	1.712	58.16	12
FALSE	High	Master Protein	A0A024R534	Metastasis associated 1 family, member 2, isoform CRA_a OS=Homo sapiens OX=9606 GN=MTA2 PE=4 SV=1	FALSE	0	48.489	24.8503	12	33	11	1	668	75	9.66	High	High	High	High	High	High		2.4431e+07	2.62646e+07	1.7907e+07	6.0708e+06	12938508	1.18023e+07	0.758	56.79	12
FALSE	High	Master Protein	O15371	Eukaryotic translation initiation factor 3 subunit D OS=Homo sapiens OX=9606 GN=EIF3D PE=1 SV=1	FALSE	0	48.457	32.2993	12	43	12	1	548	63.9	6.05	High	High	High	High	High	High		3.78076e+07	5.46637e+07	3.47124e+07	1.31349e+07	3.29199e+07	2.70851e+07	1.783	88.91	12
FALSE	High	Master Protein	E9PF18	Hydroxyacyl-coenzyme A dehydrogenase, mitochondrial OS=Homo sapiens OX=9606 GN=HADH PE=1 SV=2	FALSE	0	48.394	49.7436	10	42	10	1	390	42.1	9.26	High	High	High	High	High	High		5.64064e+07	5.22984e+07	5.73913e+07	1.87155e+07	1.59097e+07	1.08033e+07	2.481	57.27	10
FALSE	High	Master Protein	Q8TAT6-2	Isoform 2 of Nuclear protein localization protein 4 homolog OS=Homo sapiens OX=9606 GN=NPLOC4	FALSE	0	48.283	21.5559	9	43	9	1	617	69.4	6.68	High	High	High	High	High	High		9.05853e+06	1.16628e+07	1.03102e+07	1.06342e+07	1.67051e+07	1.05562e+07	0.896	82.99	9
FALSE	High	Master Protein	Q15008-4	Isoform 4 of 26S proteasome non-ATPase regulatory subunit 6 OS=Homo sapiens OX=9606 GN=PSMD6	FALSE	0	48.163	28.9593	11	27	11	1	442	51.9	6.74	High	High	High	High	High	High		2.44039e+07	2.4791e+07	1.97665e+07	7.13225e+06	1.71192e+07	1.28864e+07	1.412	55.73	11
FALSE	High	Master Protein	A0A024R7E3	DNA (cytosine-5)-methyltransferase OS=Homo sapiens OX=9606 GN=DNMT1 PE=3 SV=1	FALSE	0	48.109	9.65435	13	36	13	1	1678	189.4	8.02	High	High	High	High	High	High		1.83965e+07	1.74765e+07	1.20701e+07	3.30481e+06	5.7155e+06	6.55422e+06	0.394	63.04	13
FALSE	High	Master Protein	B2R6H7	cDNA, FLJ92955, highly similar to Homo sapiens transportin-SR (TRN-SR), mRNA OS=Homo sapiens OX=9606 PE=2 SV=1	FALSE	0	48.104	19.5016	11	40	11	1	923	104.2	5.57	High	High	High	High	High	High	Acetyl [N-Term]	1.16972e+07	1.73793e+07	1.43681e+07	5.45549e+06	1.03097e+07	7.69213e+06	0.758	56.01	11
FALSE	High	Master Protein	A4D0V4	Capping protein (Actin filament) muscle Z-line, alpha 2 OS=Homo sapiens OX=9606 GN=CAPZA2 PE=2 SV=1	FALSE	0	48.036	48.6014	9	37	6	1	286	32.9	5.85	High	High	High	High	High	High		4.99915e+07	5.48248e+07	3.65869e+07	1.33898e+07	3.74637e+07	3.49692e+07	3.642	101.75	9
FALSE	High	Master Protein	P46977	Dolichyl-diphosphooligosaccharide--protein glycosyltransferase subunit STT3A OS=Homo sapiens OX=9606 GN=STT3A PE=1 SV=2	FALSE	0	47.786	22.5532	16	40	14	1	705	80.5	8.07	High	High	High	High	High	High		1.52638e+07	1.61077e+07	1.35108e+07	1.48846e+07	2.21034e+07	2.12472e+07	1.728	57.6	16
FALSE	High	Master Protein	A0A024R6Q1	Eukaryotic translation initiation factor 5, isoform CRA_b OS=Homo sapiens OX=9606 GN=EIF5 PE=4 SV=1	FALSE	0	47.73	29.9304	12	39	12	1	431	49.2	5.58	High	High	High	High	High	High		3.89707e+07	5.09447e+07	3.58638e+07	1.36657e+07	4.1365e+07	3.01634e+07	2.3	73.1	12
FALSE	High	Master Protein	Q27J81	Inverted formin-2 OS=Homo sapiens OX=9606 GN=INF2 PE=1 SV=2	FALSE	0	47.633	16.3331	11	37	11	1	1249	135.5	5.38	High	High	High	High	High	High		9.76704e+06	7.95276e+06	8.53858e+06	6.36966e+06	7.87391e+06	5.41246e+06	0.562	60.53	11
FALSE	High	Master Protein	Q15785	Mitochondrial import receptor subunit TOM34 OS=Homo sapiens OX=9606 GN=TOMM34 PE=1 SV=2	FALSE	0	47.535	39.4822	11	30	11	1	309	34.5	8.98	High	High	High	High	High	High		1.84785e+07	3.22234e+07	1.86072e+07	1.36982e+07	1.91195e+07	1.61523e+07	2.728	80.91	11
FALSE	High	Master Protein	B4DU42	cDNA FLJ56153, highly similar to Homo sapiens transforming growth factor beta regulator 4 (TBRG4), transcript variant 1, mRNA OS=Homo sapiens OX=9606 PE=2 SV=1	FALSE	0	47.49	25.5452	10	33	10	1	642	71.8	7.3	High	High	High	High	High	High		2.03962e+07	2.25672e+07	1.71591e+07	1.18768e+07	1.40116e+07	1.25971e+07	0.914	57	10
FALSE	High	Master Protein	Q5JR94	40S ribosomal protein S8 OS=Homo sapiens OX=9606 GN=RPS8 PE=2 SV=1	FALSE	0	47.475	38.4615	9	48	9	1	208	24.2	10.32	High	High	High	High	High	High		2.1076e+08	1.88785e+08	1.35293e+08	8.43344e+07	1.27239e+08	1.12318e+08	14.849	120.99	9
FALSE	High	Master Protein	P27635	60S ribosomal protein L10 OS=Homo sapiens OX=9606 GN=RPL10 PE=1 SV=4	FALSE	0	47.45	27.1028	7	38	7	1	214	24.6	10.08	High	High	High	High	High	High		8.20861e+07	6.63846e+07	4.35287e+07	3.34396e+07	6.22507e+07	4.3025e+07	9	81.21	7
FALSE	High	Master Protein	P40763	Signal transducer and activator of transcription 3 OS=Homo sapiens OX=9606 GN=STAT3 PE=1 SV=2	FALSE	0	47.384	27.4026	11	28	11	1	770	88	6.3	High	High	High	High	High	High		9.8542e+06	3.13617e+07	1.08941e+07	5.51056e+06	2.19221e+07	1.09547e+07	0.8	57.55	11
FALSE	High	Master Protein	O95831	Apoptosis-inducing factor 1, mitochondrial OS=Homo sapiens OX=9606 GN=AIFM1 PE=1 SV=1	FALSE	0	47.288	33.1158	13	38	13	1	613	66.9	8.95	High	High	High	High	High	High		3.51292e+07	3.65252e+07	3.78815e+07	1.64298e+07	2.19383e+07	1.99912e+07	1.477	82.39	13
FALSE	High	Master Protein	Q12792	Twinfilin-1 OS=Homo sapiens OX=9606 GN=TWF1 PE=1 SV=3	FALSE	0	47.287	41.1429	9	34	8	1	350	40.3	6.96	High	High	High	High	High	High		1.20266e+07	1.92469e+07	1.72049e+07	7.59173e+06	1.77924e+07	1.31118e+07	2.008	82.61	9
FALSE	High	Master Protein	P08559-4	Isoform 4 of Pyruvate dehydrogenase E1 component subunit alpha, somatic form, mitochondrial OS=Homo sapiens OX=9606 GN=PDHA1	FALSE	0	47.255	29.9065	11	40	11	1	428	47.5	8.54	High	High	High	High	High	High		2.96254e+07	8.04616e+07	5.15961e+07	1.52485e+07	1.83487e+07	1.60521e+07	1.929	56.81	11
FALSE	High	Master Protein	C0KXH2	MHC class I antigen OS=Homo sapiens OX=9606 GN=HLA-B PE=3 SV=1	FALSE	0	46.999	28.453	8	37	1	1	362	40.4	6.15	High	High	High	High	Not Found	Not Found		52822421	8.02768e+07	91163270	4.05322e+07			1.994	102.38	8
FALSE	High	Master Protein	A0A024R5P1	Phosphatidylinositol binding clathrin assembly protein, isoform CRA_i OS=Homo sapiens OX=9606 GN=PICALM PE=4 SV=1	FALSE	0	46.963	28.5276	10	38	8	1	652	70.7	7.9	High	High	High	High	High	High		1.25452e+07	1.5788e+07	1.01225e+07	4.49012e+06	1.83519e+07	1.52957e+07	1.276	88.79	10
FALSE	High	Master Protein	A0A024RB87	RAP1B, member of RAS oncogene family, isoform CRA_a OS=Homo sapiens OX=9606 GN=RAP1B PE=4 SV=1	FALSE	0	46.895	50	9	37	9	1	184	20.8	5.78	High	High	High	High	High	High		8.44241e+07	9.67872e+07	5.03135e+07	1.59014e+07	6.42562e+07	5.50692e+07	9	77.97	9
FALSE	High	Master Protein	P48735	Isocitrate dehydrogenase [NADP], mitochondrial OS=Homo sapiens OX=9606 GN=IDH2 PE=1 SV=2	FALSE	0	46.618	25.4425	11	33	10	1	452	50.9	8.69	High	High	High	High	High	High		1.04607e+07	9.50884e+06	7.38987e+06	1.17337e+07	1.63635e+07	1.28335e+07	1.438	73.02	11
FALSE	High	Master Protein	Q549N0	Cofilin 2 (Muscle), isoform CRA_a OS=Homo sapiens OX=9606 GN=CFL2 PE=1 SV=1	FALSE	0	46.617	39.1566	6	57	2	1	166	18.7	7.88	High	High	High	High	High	Not Found		1.83675e+07	2.85593e+07	8.8947e+06	7.10486e+06	1.51032e+07		3.125	157.04	6
FALSE	High	Master Protein	Q8TCJ2	Dolichyl-diphosphooligosaccharide--protein glycosyltransferase subunit STT3B OS=Homo sapiens OX=9606 GN=STT3B PE=1 SV=1	FALSE	0	46.617	18.2809	12	38	10	1	826	93.6	8.91	High	High	High	High	High	High		2.79646e+07	3.97208e+07	2.30338e+07	1.54531e+07	2.08649e+07	1.66324e+07	0.931	68.42	12
FALSE	High	Master Protein	P13674	Prolyl 4-hydroxylase subunit alpha-1 OS=Homo sapiens OX=9606 GN=P4HA1 PE=1 SV=2	FALSE	0	46.559	24.7191	11	19	11	1	534	61	6.01	High	High	High	High	High	High		8.20891e+06	1.14457e+07	1.30259e+07	3.39171e+06	9.2006e+06	1.05402e+07	1.254	46.19	11
FALSE	High	Master Protein	O15357	Phosphatidylinositol 3,4,5-trisphosphate 5-phosphatase 2 OS=Homo sapiens OX=9606 GN=INPPL1 PE=1 SV=2	FALSE	0	46.479	14.6264	12	28	12	1	1258	138.5	6.54	High	High	High	High	High	High		5.54298e+06	1.32429e+07	1.00088e+07	4.23962e+06	1.09203e+07	6.00253e+06	0.419	43.28	12
FALSE	High	Master Protein	B2RDR4	cDNA, FLJ96732, highly similar to Homo sapiens testis derived transcript (3 LIM domains) (TES), transcript variant 1, mRNA OS=Homo sapiens OX=9606 PE=2 SV=1	FALSE	0	46.401	22.3278	9	36	9	1	421	47.9	7.68	High	High	High	High	High	High		1.594e+07	4.13666e+07	2.1535e+07	724433	4.45473e+07	3.24223e+07	1.683	44.49	9
FALSE	High	Master Protein	A0A024R882	Stomatin, isoform CRA_a OS=Homo sapiens OX=9606 GN=STOM PE=4 SV=1	FALSE	0	46.332	51.7361	10	44	10	1	288	31.7	7.88	High	High	High	High	High	High		3.817e+07	5.47828e+07	2.68515e+07	1.66281e+07	3.1707e+07	2.82415e+07	4.275	94.08	10
FALSE	High	Master Protein	Q3LRR5	MHC class I antigen OS=Homo sapiens OX=9606 GN=HLA-B PE=3 SV=1	FALSE	0	46.306	36.1878	8	39	1	1	362	40.5	6.62	Not Found	Not Found	Not Found	Not Found	High	High						4.7332e+07	3.3974e+07	2.162	113.65	8
FALSE	High	Master Protein	O00299	Chloride intracellular channel protein 1 OS=Homo sapiens OX=9606 GN=CLIC1 PE=1 SV=4	FALSE	0	46.137	39.4191	8	41	8	1	241	26.9	5.17	High	High	High	High	High	High		1.66897e+08	1.75551e+08	1.12881e+08	7.89702e+07	1.65501e+08	1.08815e+08	3.437	100.23	8
FALSE	High	Master Protein	P30085	UMP-CMP kinase OS=Homo sapiens OX=9606 GN=CMPK1 PE=1 SV=3	FALSE	0	46.135	63.2653	11	30	11	1	196	22.2	5.57	High	High	High	High	High	High		5.37736e+07	4.53047e+07	2.81033e+07	8.27332e+06	1.54351e+07	1.17051e+07	9	65.83	11
FALSE	High	Master Protein	Q9BPX3	Condensin complex subunit 3 OS=Homo sapiens OX=9606 GN=NCAPG PE=1 SV=1	FALSE	0	46.098	16.4532	12	34	12	1	1015	114.3	5.59	High	High	High	High	High	High		1.95233e+07	1.69376e+07	1.79126e+07	5.57369e+06	6.34861e+06	7.07599e+06	0.638	68.78	12
FALSE	High	Master Protein	Q6YHK3	CD109 antigen OS=Homo sapiens OX=9606 GN=CD109 PE=1 SV=2	FALSE	0	46.066	15.2249	14	32	14	1	1445	161.6	5.85	High	High	High	High	High	High		8.29028e+06	9.52553e+06	7.05e+06	3.63188e+06	4.77516e+06	3.54847e+06	0.557	27.05	14
FALSE	High	Master Protein	P04899-4	Isoform sGi2 of Guanine nucleotide-binding protein G(i) subunit alpha-2 OS=Homo sapiens OX=9606 GN=GNAI2	FALSE	0	46.019	32.5137	10	37	6	1	366	41.5	5.99	High	High	High	High	High	High		1.71997e+07	2.78311e+07	1.73565e+07	1.26402e+07	1.85511e+07	1.60796e+07	2.728	85.33	10
FALSE	High	Master Protein	Q32MZ4-2	Isoform 2 of Leucine-rich repeat flightless-interacting protein 1 OS=Homo sapiens OX=9606 GN=LRRFIP1	FALSE	0	45.928	18.4949	12	33	12	1	784	86.4	4.65	High	High	High	High	High	High		3.03818e+07	2.74969e+07	2.04669e+07	7.41499e+06	2.54741e+07	1.58376e+07	0.874	80.83	12
FALSE	High	Master Protein	B4DUP2	UTP--glucose-1-phosphate uridylyltransferase OS=Homo sapiens OX=9606 PE=2 SV=1	FALSE	0	45.886	32.1083	12	48	12	1	517	57.8	8.13	High	High	High	High	High	High		1.89854e+07	3.5095e+07	2.7914e+07	1.83943e+07	23439562	1.83893e+07	1.548	57.42	12
FALSE	High	Master Protein	Q9H2U2-2	Isoform 2 of Inorganic pyrophosphatase 2, mitochondrial OS=Homo sapiens OX=9606 GN=PPA2	FALSE	0	45.845	34.384	9	37	8	1	349	39.6	6.92	High	High	High	High	High	High		2.27361e+07	3.06421e+07	2.67315e+07	1.88957e+06	7.02794e+06	6.13678e+06	1.649	73.24	9
FALSE	High	Master Protein	Q59EI9	ADP,ATP carrier protein, liver isoform T2 variant (Fragment) OS=Homo sapiens OX=9606 PE=2 SV=1	FALSE	0	45.794	41.7957	12	73	2	1	323	35.4	9.85	High	High	High	High	High	High		5.48382e+07	4.7567e+07	4.25091e+07	2.02235e+07	3.25126e+07	2.6931e+07	3.489	120.29	12
FALSE	High	Master Protein	Q02978	Mitochondrial 2-oxoglutarate/malate carrier protein OS=Homo sapiens OX=9606 GN=SLC25A11 PE=1 SV=3	FALSE	0	45.778	39.172	11	51	11	1	314	34	9.91	High	High	High	High	High	High		3.63143e+07	2.06292e+07	2.29797e+07	1.08599e+07	1.35267e+07	1.61921e+07	2.728	111.31	11
FALSE	High	Master Protein	A0A0B4J2C3	Translationally-controlled tumor protein OS=Homo sapiens OX=9606 GN=TPT1 PE=1 SV=1	FALSE	0	45.651	58.3756	6	44	6	1	197	22.6	5.24	High	High	High	High	High	High		1.04297e+08	1.33666e+08	8.17327e+07	3.95961e+07	9.26996e+07	7.87823e+07	7.111	93.72	6
FALSE	High	Master Protein	P51148-2	Isoform 2 of Ras-related protein Rab-5C OS=Homo sapiens OX=9606 GN=RAB5C	FALSE	0	45.634	51.004	9	41	6	1	249	27	8.66	High	High	High	High	High	High		1.96622e+07	3.91207e+07	2.25419e+07	1.75425e+07	3.59321e+07	3.23921e+07	3.87	84.96	9
FALSE	High	Master Protein	P12004	Proliferating cell nuclear antigen OS=Homo sapiens OX=9606 GN=PCNA PE=1 SV=1	FALSE	0	45.581	45.977	10	46	10	1	261	28.8	4.69	High	High	High	High	High	High		8.85587e+07	1.61097e+08	1.15317e+08	3.88092e+07	9.98807e+07	7.57356e+07	3.833	88.34	10
FALSE	High	Master Protein	P49721	Proteasome subunit beta type-2 OS=Homo sapiens OX=9606 GN=PSMB2 PE=1 SV=1	FALSE	0	45.483	60.6965	8	39	8	1	201	22.8	7.02	High	High	High	High	High	High	Acetyl [N-Term]	4.84843e+07	5.67226e+07	3.60927e+07	2.52793e+07	4.92835e+07	3.08121e+07	6.017	83.22	8
FALSE	High	Master Protein	Q9BTW9-4	Isoform 4 of Tubulin-specific chaperone D OS=Homo sapiens OX=9606 GN=TBCD	FALSE	0	45.417	19.2308	14	26	14	1	1248	138.6	6.37	High	High	High	High	High	High		1.01834e+07	1.26223e+07	2.0078e+07	8.64463e+06	1.56763e+07	4.15736e+06	0.543	33.18	14
FALSE	High	Master Protein	B4DHQ3	Phosphoserine aminotransferase OS=Homo sapiens OX=9606 PE=2 SV=1	FALSE	0	45.39	28.9157	12	55	12	1	415	45.3	9.03	High	High	High	High	High	High		4.97949e+07	1.06171e+08	60346741	1.32388e+07	5.29374e+07	3.87698e+07	1.548	128.7	12
FALSE	High	Master Protein	Q15293	Reticulocalbin-1 OS=Homo sapiens OX=9606 GN=RCN1 PE=1 SV=1	FALSE	0	45.295	46.2236	11	30	11	1	331	38.9	5	High	High	High	High	High	High		4.58189e+07	4.10417e+07	4.23279e+07	1.50717e+07	3.21703e+07	2.26706e+07	4.623	54.57	11
FALSE	High	Master Protein	Q6PKG0	La-related protein 1 OS=Homo sapiens OX=9606 GN=LARP1 PE=1 SV=2	FALSE	0	45.272	17.8832	13	33	13	1	1096	123.4	8.82	High	High	High	High	High	High		2.54087e+07	2.62477e+07	1.3675e+07	1.78007e+06	9.33656e+06	5.49393e+06	0.596	44.55	13
FALSE	High	Master Protein	Q14444	Caprin-1 OS=Homo sapiens OX=9606 GN=CAPRIN1 PE=1 SV=2	FALSE	0	45.251	20.7334	9	34	9	1	709	78.3	5.25	High	High	High	High	High	High		2.63987e+07	3.14813e+07	2.75542e+07	1.4397e+06	2.70352e+07	1.4051e+07	1.649	65.92	9
FALSE	High	Master Protein	A0A024R713	Dihydrolipoyl dehydrogenase OS=Homo sapiens OX=9606 GN=DLD PE=3 SV=1	FALSE	0	45.204	21.611	9	29	9	1	509	54.1	7.85	High	High	High	High	High	High		3.83514e+07	6.15411e+07	3.42161e+07	1.59307e+07	4.1274e+07	3.36236e+07	1.326	68.03	9
FALSE	High	Master Protein	Q9UNF1	Melanoma-associated antigen D2 OS=Homo sapiens OX=9606 GN=MAGED2 PE=1 SV=2	FALSE	0	45.15	20.6271	10	43	10	1	606	64.9	9.32	High	High	High	High	High	High		2.07225e+07	2.31191e+07	1.62647e+07	1.34354e+07	18276549	1.49912e+07	1.202	73.52	10
FALSE	High	Master Protein	B2RD79	cDNA, FLJ96494, highly similar to Homo sapiens ubiquitin specific peptidase 14 (tRNA-guanine transglycosylase) (USP14), mRNA OS=Homo sapiens OX=9606 PE=2 SV=1	FALSE	0	45.033	33.4008	12	38	12	1	494	56	5.3	High	High	High	High	High	High		4.24495e+07	4.88962e+07	3.83553e+07	1.83882e+07	1.43194e+07	1.6671e+07	1.438	80.11	12
FALSE	High	Master Protein	E9PAV3	Nascent polypeptide-associated complex subunit alpha, muscle-specific form OS=Homo sapiens OX=9606 GN=NACA PE=1 SV=1	FALSE	0	45.015	3.36862	6	51	6	1	2078	205.3	9.58	High	High	High	High	High	High		146932719	1.60316e+08	7.14909e+07	7.78051e+07	9.53097e+07	8.76425e+07	0.22	116.71	6
FALSE	High	Master Protein	P54920	Alpha-soluble NSF attachment protein OS=Homo sapiens OX=9606 GN=NAPA PE=1 SV=3	FALSE	0	44.88	40.678	8	26	8	1	295	33.2	5.36	High	High	High	High	High	High		3.95703e+07	3.87779e+07	2.44082e+07	1.20144e+07	1.67578e+07	1.61414e+07	1.683	76.98	8
FALSE	High	Master Protein	P20290-2	Isoform 2 of Transcription factor BTF3 OS=Homo sapiens OX=9606 GN=BTF3	FALSE	0	44.869	71.6049	8	32	8	1	162	17.7	7.5	High	High	High	High	High	High		8.7669e+07	9.31014e+07	7.25019e+07	2.90304e+07	4.64055e+07	3.75021e+07	11.589	51.84	8
FALSE	High	Master Protein	P41091	Eukaryotic translation initiation factor 2 subunit 3 OS=Homo sapiens OX=9606 GN=EIF2S3 PE=1 SV=3	FALSE	0	44.864	32.6271	11	49	11	1	472	51.1	8.4	High	High	High	High	High	High		3.26382e+07	9.10505e+07	6.50536e+07	1.93515e+07	7.57895e+07	6.7113e+07	3.217	87.22	11
FALSE	High	Master Protein	Q9NSD9	Phenylalanine--tRNA ligase beta subunit OS=Homo sapiens OX=9606 GN=FARSB PE=1 SV=3	FALSE	0	44.762	24.618	13	43	13	1	589	66.1	6.84	High	High	High	High	High	High		2.55336e+07	3.32163e+07	1.08319e+07	1.47015e+07	2.98061e+07	2.45504e+07	0.891	72.95	13
FALSE	High	Master Protein	Q1HBJ4	Mitogen-activated protein kinase OS=Homo sapiens OX=9606 GN=MAPK1 PE=3 SV=1	FALSE	0	44.692	41.6667	11	26	11	1	360	41.4	6.98	High	High	High	High	High	High		1.6313e+07	1.78476e+07	1.35798e+07	6.83779e+06	1.69785e+07	1.48063e+07	2.325	51.1	11
FALSE	High	Master Protein	B7Z8X5	cDNA FLJ61541, highly similar to Homo sapiens PDZ and LIM domain 5 (PDLIM5), transcript variant 2, mRNA OS=Homo sapiens OX=9606 PE=2 SV=1	FALSE	0	44.64	33.3333	11	32	1	1	483	52.7	7.87	High	High	High	High	High	High		2.52907e+07	3.18427e+07	2.11569e+07	10605128	1.12037e+07	9.31231e+06	2.02	61.67	11
FALSE	High	Master Protein	C9JIF9	Acylamino-acid-releasing enzyme OS=Homo sapiens OX=9606 GN=APEH PE=1 SV=1	FALSE	0	44.628	23.8806	10	41	10	1	737	81.6	5.54	High	High	High	High	High	High		4.1049e+07	3.45048e+07	3.34998e+07	1.70052e+07	1.92458e+07	1.69434e+07	0.863	84.04	10
FALSE	High	Master Protein	A0A109NGN6	Proteasome subunit alpha type OS=Homo sapiens OX=9606 PE=2 SV=1	FALSE	0	44.619	35.6846	8	38	8	1	241	26.4	4.79	High	High	High	High	High	High		1.23542e+08	1.39784e+08	1.01925e+08	2.79438e+07	7.25775e+07	6.41214e+07	9	66.58	8
FALSE	High	Master Protein	O75821	Eukaryotic translation initiation factor 3 subunit G OS=Homo sapiens OX=9606 GN=EIF3G PE=1 SV=2	FALSE	0	44.614	31.25	11	37	11	1	320	35.6	6.13	High	High	High	High	High	High		3.98472e+07	6.66742e+07	3.75245e+07	2.19944e+07	3.81398e+07	3.12278e+07	2.981	67.94	11
FALSE	High	Master Protein	A0FGR8-2	Isoform 2 of Extended synaptotagmin-2 OS=Homo sapiens OX=9606 GN=ESYT2	FALSE	0	44.614	20.0448	12	28	12	1	893	98.8	8.68	High	High	High	High	High	High		6.13001e+06	6.61024e+06	6.38128e+06	3.96891e+06	1.25118e+07	5.37926e+06	0.668	48.8	12
FALSE	High	Master Protein	A0A024R7L8	UPF1 regulator of nonsense transcripts homolog (Yeast), isoform CRA_a OS=Homo sapiens OX=9606 GN=UPF1 PE=4 SV=1	FALSE	0	44.536	15.4119	13	26	13	1	1129	124.3	6.61	High	High	High	High	High	High		1.47355e+07	1.46366e+07	5.88071e+06	4.47697e+06	1.2731e+07	8.84559e+06	0.621	37.79	13
FALSE	High	Master Protein	A0A024R2F9	Transmembrane protein 43 isoform 1 OS=Homo sapiens OX=9606 GN=TMEM43 PE=2 SV=1	FALSE	0	44.455	39.75	10	34	4	1	400	44.8	8.13	High	High	High	High	High	High		2.17432e+07	1.36347e+07	2.4448e+07	1.11584e+07	2.11725e+07	1.23894e+07	2.008	61.28	10
FALSE	High	Master Protein	A0A024R8A7	HCG31253, isoform CRA_a OS=Homo sapiens OX=9606 GN=hCG_31253 PE=4 SV=1	FALSE	0	44.436	26.3986	11	35	9	1	572	61.6	8.38	High	High	High	High	High	High		2.41947e+07	4.23106e+07	3.4981e+07	1.63602e+07	2.21885e+07	1.896e+07	0.947	79.7	11
FALSE	High	Master Protein	B0QZ18	Copine-1 OS=Homo sapiens OX=9606 GN=CPNE1 PE=1 SV=1	FALSE	0	44.356	18.2657	11	43	11	1	542	59.7	6.04	High	High	High	High	High	High		6.43804e+07	6.67821e+07	5.07342e+07	4.58509e+07	5.4575e+07	4.86737e+07	2.481	76.46	11
FALSE	High	Master Protein	P14735	Insulin-degrading enzyme OS=Homo sapiens OX=9606 GN=IDE PE=1 SV=4	FALSE	0	44.303	17.1737	11	34	11	1	1019	117.9	6.61	High	High	High	High	High	High		2.8199e+07	2.69904e+07	2.22082e+07	7.10988e+06	1.49797e+07	1.23346e+07	0.495	61.33	11
FALSE	High	Master Protein	O14929	Histone acetyltransferase type B catalytic subunit OS=Homo sapiens OX=9606 GN=HAT1 PE=1 SV=1	FALSE	0	44.283	27.4463	7	34	7	1	419	49.5	5.69	High	High	High	High	High	High		4.82728e+07	7.93981e+07	6.03199e+07	2.77849e+07	3.90707e+07	2.96187e+07	2.008	75.41	7
FALSE	High	Master Protein	A8K9A5	cDNA FLJ78114, highly similar to Homo sapiens thymidylate synthetase, mRNA OS=Homo sapiens OX=9606 PE=2 SV=1	FALSE	0	44.271	36.4217	8	27	8	1	313	35.8	7.24	High	High	High	High	High	High		3.68068e+07	5.63219e+07	4.00607e+07	3.38756e+07	2.55145e+07	2.38634e+07	2.162	74.72	8
FALSE	High	Master Protein	P30048	Thioredoxin-dependent peroxide reductase, mitochondrial OS=Homo sapiens OX=9606 GN=PRDX3 PE=1 SV=3	FALSE	0	44.176	29.2969	9	39	9	1	256	27.7	7.78	High	High	High	High	High	High		8.52172e+07	1.01041e+08	7.25316e+07	4.79966e+07	9.75386e+07	8.32506e+07	5.105	102.26	9
FALSE	High	Master Protein	P32969	60S ribosomal protein L9 OS=Homo sapiens OX=9606 GN=RPL9 PE=1 SV=1	FALSE	0	44.133	56.7708	8	39	8	1	192	21.9	9.95	High	High	High	High	High	High		9.4579e+07	8.98964e+07	7.00037e+07	3.78132e+07	3.19886e+07	2.7606e+07	7.111	95.87	8
FALSE	High	Master Protein	P42892	Endothelin-converting enzyme 1 OS=Homo sapiens OX=9606 GN=ECE1 PE=1 SV=2	FALSE	0	44.131	23.1169	10	28	10	1	770	87.1	5.88	High	High	High	High	High	High		2.02578e+07	2.3349e+07	1.86169e+07	5.13408e+06	1.12635e+07	8.51179e+06	0.734	35.31	10
FALSE	High	Master Protein	P20042	Eukaryotic translation initiation factor 2 subunit 2 OS=Homo sapiens OX=9606 GN=EIF2S2 PE=1 SV=2	FALSE	0	44.099	36.3363	12	42	12	1	333	38.4	5.8	High	High	High	High	High	High		3.62847e+07	5.74695e+07	2.49004e+07	2.21742e+07	3.34137e+07	3.2191e+07	2.899	88.19	12
FALSE	High	Master Protein	Q29RF7	Sister chromatid cohesion protein PDS5 homolog A OS=Homo sapiens OX=9606 GN=PDS5A PE=1 SV=1	FALSE	0	44.075	11.7427	9	29	9	1	1337	150.7	7.91	High	High	High	High	High	High		2.14979e+07	2.55689e+07	1.52836e+07	8.65064e+06	8.00354e+06	7.70778e+06	0.262	63.9	9
FALSE	High	Master Protein	K7ELC2	40S ribosomal protein S15 OS=Homo sapiens OX=9606 GN=RPS15 PE=1 SV=1	FALSE	0	44.05	53.2895	5	35	5	1	152	17.7	10.39	High	High	High	High	High	High		7.69985e+07	5.2273e+07	4.08274e+07	2.45956e+07	1.33477e+07	1.48843e+07	50.795	32.78	5
FALSE	High	Master Protein	P16989	Y-box-binding protein 3 OS=Homo sapiens OX=9606 GN=YBX3 PE=1 SV=4	FALSE	0	44.034	32.5269	8	31	3	1	372	40.1	9.77	High	Not Found	High	Not Found	High	High		1.33406e+07		13540936		2.19184e+06	4.5085e+06	2.162	87.57	8
FALSE	High	Master Protein	P23258	Tubulin gamma-1 chain OS=Homo sapiens OX=9606 GN=TUBG1 PE=1 SV=2	FALSE	0	44.024	50.3326	12	32	12	1	451	51.1	6.14	High	High	High	High	High	High		1.73998e+07	2.48205e+07	2.23871e+07	5.35905e+06	8.70139e+06	7.01006e+06	2.511	28.33	12
FALSE	High	Master Protein	P36873-2	Isoform 2 of Serine/threonine-protein phosphatase PP1-gamma catalytic subunit OS=Homo sapiens OX=9606 GN=PPP1CC	FALSE	0	44.023	22.5519	7	47	1	1	337	38.5	6.13	Not Found	Not Found	Not Found	Not Found	High	High						1.20372e+07	8.74097e+06	1.848	98.25	7
FALSE	High	Master Protein	Q15813-2	Isoform 2 of Tubulin-specific chaperone E OS=Homo sapiens OX=9606 GN=TBCE	FALSE	0	43.955	29.0657	11	32	11	1	578	64.8	7.27	High	High	High	High	High	High		1.22169e+07	6.14977e+06	9.32702e+06	3.48861e+06	1.02467e+07	8.91718e+06	0.931	43.13	11
FALSE	High	Master Protein	Q96HE7	ERO1-like protein alpha OS=Homo sapiens OX=9606 GN=ERO1A PE=1 SV=2	FALSE	0	43.948	26.7094	10	40	10	1	468	54.4	5.68	High	High	High	High	High	High		3.65807e+07	3.51845e+07	3.1835e+07	7.18162e+06	2.54322e+07	1.19033e+07	1.593	56.43	10
FALSE	High	Master Protein	Q6IBS0	Twinfilin-2 OS=Homo sapiens OX=9606 GN=TWF2 PE=1 SV=2	FALSE	0	43.847	46.4183	10	28	9	1	349	39.5	6.84	High	High	High	High	High	High		2.45433e+07	3.17069e+07	2.52474e+07	1.15282e+07	1.98155e+07	1.2785e+07	2.008	48.21	10
FALSE	High	Master Protein	Q58F09	Glucosidase I OS=Homo sapiens OX=9606 GN=GCS1 PE=2 SV=1	FALSE	0	43.798	15.5317	10	33	10	1	837	91.9	9.01	High	High	High	High	High	High		1.92381e+07	1.71669e+07	1.5476e+07	4.09165e+06	7.80539e+06	8.67939e+06	0.756	58.15	10
FALSE	High	Master Protein	P52306-5	Isoform 5 of Rap1 GTPase-GDP dissociation stimulator 1 OS=Homo sapiens OX=9606 GN=RAP1GDS1	FALSE	0	43.725	20.7237	9	19	9	1	608	66.3	5.31	High	High	High	Not Found	High	Not Found		1.5532e+07	2.0621e+07	1.48035e+07		9.38634e+06		0.753	48.46	9
FALSE	High	Master Protein	Q59FR8	Galectin (Fragment) OS=Homo sapiens OX=9606 PE=2 SV=1	FALSE	0	43.687	31.3953	8	56	8	1	258	27.1	8.41	High	High	High	High	High	High		6.87542e+07	6.67502e+07	5.48635e+07	2.97271e+07	8.09761e+07	5.46208e+07	9	76.55	8
FALSE	High	Master Protein	K7ER00	Phenylalanine--tRNA ligase alpha subunit OS=Homo sapiens OX=9606 GN=FARSA PE=1 SV=1	FALSE	0	43.612	29.1971	9	34	9	1	548	62.4	7.84	High	High	High	High	High	High		3.6187e+07	2.83871e+07	1.77918e+07	1.94019e+07	2.40499e+07	2.15354e+07	1.207	61.54	9
FALSE	High	Master Protein	P24752	Acetyl-CoA acetyltransferase, mitochondrial OS=Homo sapiens OX=9606 GN=ACAT1 PE=1 SV=1	FALSE	0	43.56	42.623	12	33	12	1	427	45.2	8.85	High	High	High	High	High	High		2.39122e+07	2.97958e+07	1.9263e+07	9.86053e+06	1.30122e+07	1.34307e+07	2.03	61.3	12
FALSE	High	Master Protein	V9HWJ1	Glutathione synthetase OS=Homo sapiens OX=9606 GN=HEL-S-64p PE=2 SV=1	FALSE	0	43.521	36.9198	12	27	12	1	474	52.4	5.92	High	High	High	High	High	High		8.4447e+06	2.77858e+07	1.63807e+07	8.39694e+06	3.30937e+07	1.64172e+07	1.477	51.45	12
FALSE	High	Master Protein	Q14847	LIM and SH3 domain protein 1 OS=Homo sapiens OX=9606 GN=LASP1 PE=1 SV=2	FALSE	0	43.486	48.2759	11	30	11	1	261	29.7	7.05	High	High	High	High	High	High		3.25308e+07	4.90525e+07	2.00483e+07	3.23828e+07	6.40403e+07	4.71328e+07	4.275	66.85	11
FALSE	High	Master Protein	Q99873	Protein arginine N-methyltransferase 1 OS=Homo sapiens OX=9606 GN=PRMT1 PE=1 SV=3	FALSE	0	43.448	32.345	9	34	9	1	371	42.4	5.35	High	High	High	High	High	High		4.18514e+07	6.3026e+07	4.14377e+07	1.40862e+07	1.7824e+07	1.51737e+07	2.981	77.53	9
FALSE	High	Master Protein	Q5HYG7	Uncharacterized protein DKFZp686M24262 OS=Homo sapiens OX=9606 GN=DKFZp686M24262 PE=2 SV=1	FALSE	0	43.357	27.7533	11	33	11	1	454	50.3	7.8	High	High	High	High	High	High		28917798	4.4287e+07	2.13074e+07	1.06577e+07	1.75136e+07	1.39011e+07	2.162	72.9	11
FALSE	High	Master Protein	P61011	Signal recognition particle 54 kDa protein OS=Homo sapiens OX=9606 GN=SRP54 PE=1 SV=1	FALSE	0	43.326	26.3889	11	30	11	1	504	55.7	8.75	High	High	High	High	High	High		1.62983e+07	2.24524e+07	1.66743e+07	8.75629e+06	1.49477e+07	1.36402e+07	1.11	56.65	11
FALSE	High	Master Protein	Q13011	Delta(3,5)-Delta(2,4)-dienoyl-CoA isomerase, mitochondrial OS=Homo sapiens OX=9606 GN=ECH1 PE=1 SV=2	FALSE	0	43.308	52.1341	11	43	11	1	328	35.8	8	High	High	High	High	High	High		4.09617e+07	4.17724e+07	2.69039e+07	1.65195e+07	2.1662e+07	1.88265e+07	2.511	67.93	11
FALSE	High	Master Protein	Q8WUM0	Nuclear pore complex protein Nup133 OS=Homo sapiens OX=9606 GN=NUP133 PE=1 SV=2	FALSE	0	43.302	15.4844	11	32	11	1	1156	128.9	5.1	High	High	High	High	High	High		1.71215e+07	1.95392e+07	1.40796e+07	5.62514e+06	5.35586e+06	3.75243e+06	0.476	49.47	11
FALSE	High	Master Protein	Q15417	Calponin-3 OS=Homo sapiens OX=9606 GN=CNN3 PE=1 SV=1	FALSE	0	43.116	37.9939	7	40	6	1	329	36.4	6.05	High	High	High	High	High	High		1.2682e+07	1.6045e+07	1.41354e+07	4.45408e+06	1.20022e+07	8.56125e+06	2.793	52.32	7
FALSE	High	Master Protein	G3V1L9	Tight junction protein 1 (Zona occludens 1), isoform CRA_a OS=Homo sapiens OX=9606 GN=TJP1 PE=1 SV=1	FALSE	0	43.114	7.35294	9	23	9	1	1768	197.3	6.67	High	High	High	High	High	High		1.15215e+07	6.80528e+06	7.20082e+06	2.00566e+06	5.66991e+06	7.4125e+06	0.326	36.46	9
FALSE	High	Master Protein	Q6PKA6	ALDH3A1 protein (Fragment) OS=Homo sapiens OX=9606 GN=ALDH3A1 PE=2 SV=1	FALSE	0	42.933	25.5859	10	28	9	1	512	57.5	7.28	High	High	High	High	High	Not Found		4.33937e+07	5.87196e+07	3.1031e+07	8.5539e+06	1.0052e+07		1.424	60.89	10
FALSE	High	Master Protein	Q10713	Mitochondrial-processing peptidase subunit alpha OS=Homo sapiens OX=9606 GN=PMPCA PE=1 SV=2	FALSE	0	42.931	30.0952	10	30	10	1	525	58.2	6.92	High	High	High	Not Found	High	High		2.98858e+07	3.24458e+07	2.49878e+07		9.96298e+06	1.1272e+07	1.264	50.45	10
FALSE	High	Master Protein	O15460	Prolyl 4-hydroxylase subunit alpha-2 OS=Homo sapiens OX=9606 GN=P4HA2 PE=1 SV=1	FALSE	0	42.908	28.2243	9	32	9	1	535	60.9	5.71	High	High	High	High	High	High		2.62439e+07	2.17315e+07	3.16638e+07	4.39076e+06	11670451	6.41657e+06	0.931	54.24	9
FALSE	High	Master Protein	B2RD36	cDNA, FLJ96437 OS=Homo sapiens OX=9606 PE=2 SV=1	FALSE	0	42.907	40.4082	12	41	12	1	245	28	6.79	High	High	High	High	High	High		3.28887e+06	1.54e+07	1.57585e+07	1.21892e+07	4.33585e+07	2.70362e+07	5.661	58.02	12
FALSE	High	Master Protein	Q9UHG3	Prenylcysteine oxidase 1 OS=Homo sapiens OX=9606 GN=PCYOX1 PE=1 SV=3	FALSE	0	42.848	30.099	12	36	12	1	505	56.6	6.18	High	High	High	High	High	High		2.10348e+07	2.31049e+07	2.79958e+07	5.76637e+06	2.95214e+07	2.25347e+07	1.593	55.67	12
FALSE	High	Master Protein	P52888	Thimet oligopeptidase OS=Homo sapiens OX=9606 GN=THOP1 PE=1 SV=2	FALSE	0	42.812	16.1103	10	30	10	1	689	78.8	6.05	High	High	High	High	High	High		1.58527e+07	2.6147e+07	1.78348e+07	1.13098e+07	1.12383e+07	8.40111e+06	0.962	66.37	10
FALSE	High	Master Protein	O15397	Importin-8 OS=Homo sapiens OX=9606 GN=IPO8 PE=1 SV=2	FALSE	0	42.803	12.9219	10	29	10	1	1037	119.9	5.16	High	High	High	High	High	High		9.87309e+06	8.88034e+06	6.23794e+06	1.56914e+06	2.54609e+06	3.36712e+06	0.572	42.91	10
FALSE	High	Master Protein	Q5TCU8	Tropomyosin beta chain OS=Homo sapiens OX=9606 GN=TPM2 PE=1 SV=1	FALSE	0	42.783	16.7702	7	32	1	1	322	36.7	4.78	Not Found	High	Not Found	Not Found	Not Found	Not Found			1.42173e+06					1.721	64.08	7
FALSE	High	Master Protein	P62269	40S ribosomal protein S18 OS=Homo sapiens OX=9606 GN=RPS18 PE=1 SV=3	FALSE	0	42.765	51.9737	10	47	8	1	152	17.7	10.99	High	High	High	High	High	High		1.3251e+08	1.58871e+08	6.49908e+07	4.05108e+07	82859575	6.69913e+07	11.115	106.04	10
FALSE	High	Master Protein	O94826	Mitochondrial import receptor subunit TOM70 OS=Homo sapiens OX=9606 GN=TOMM70 PE=1 SV=1	FALSE	0	42.76	17.5987	9	28	9	1	608	67.4	7.12	High	High	High	High	High	High		1.76179e+07	2.25737e+07	15712889	8.97849e+06	2.0023e+07	1.4261e+07	1.11	64.22	9
FALSE	High	Master Protein	A0A2R8Y5A3	Catenin beta-1 OS=Homo sapiens OX=9606 GN=CTNNB1 PE=1 SV=1	FALSE	0	42.739	18.6462	10	27	8	1	783	85.6	5.97	High	High	High	High	High	High		2.15358e+07	1.21768e+07	1.52906e+07	853912	4.01967e+06	9.13425e+06	0.823	39.28	10
FALSE	High	Master Protein	A0A024RBX6	Pirin (Iron-binding nuclear protein), isoform CRA_a OS=Homo sapiens OX=9606 GN=PIR PE=3 SV=1	FALSE	0	42.68	49.3103	11	36	11	1	290	32.1	6.92	High	High	High	High	High	High		3.23461e+07	4.1912e+07	2.88994e+07	1.39126e+07	3.18428e+07	2.64017e+07	3.084	77.36	11
FALSE	High	Master Protein	Q5U043	S-(hydroxymethyl)glutathione dehydrogenase OS=Homo sapiens OX=9606 PE=2 SV=1	FALSE	0	42.537	22.4599	9	29	9	1	374	39.7	7.49	High	High	High	High	High	High		4.6072e+07	7.48696e+07	40829689	3.07127e+07	2.70975e+07	1.82609e+07	2.34	70.55	9
FALSE	High	Master Protein	A8K5J1	Uridine monophosphate synthetase (Orotate phosphoribosyl transferase and orotidine-5'-decarboxylase), isoform CRA_b OS=Homo sapiens OX=9606 GN=UMPS PE=2 SV=1	FALSE	0	42.521	31.0417	10	32	10	1	480	52.2	7.24	High	High	High	High	High	High		1.82733e+07	1.95114e+07	1.60368e+07	9.80027e+06	1.51132e+07	1.08559e+07	1.395	70.55	10
FALSE	High	Master Protein	O96008	Mitochondrial import receptor subunit TOM40 homolog OS=Homo sapiens OX=9606 GN=TOMM40 PE=1 SV=1	FALSE	0	42.512	41.8283	9	33	9	1	361	37.9	7.25	High	High	High	High	High	High		29988182	4.6538e+07	3.62608e+07	1.56116e+07	1.7379e+07	1.19942e+07	3.87	49.04	9
FALSE	High	Master Protein	Q9Y295	Developmentally-regulated GTP-binding protein 1 OS=Homo sapiens OX=9606 GN=DRG1 PE=1 SV=1	FALSE	0	42.414	39.782	10	36	10	1	367	40.5	8.9	High	High	High	High	High	High		2.58928e+07	2.7924e+07	1.75288e+07	2.06931e+07	2.13783e+07	1.9222e+07	1.649	84.61	10
FALSE	High	Master Protein	Q9UHB9	Signal recognition particle subunit SRP68 OS=Homo sapiens OX=9606 GN=SRP68 PE=1 SV=2	FALSE	0	42.383	22.488	11	35	11	1	627	70.7	8.56	High	High	High	High	High	High		2.08609e+07	2.96828e+07	2.62102e+07	1.4554e+07	2.46503e+07	1.98953e+07	0.802	56.62	11
FALSE	High	Master Protein	P61221	ATP-binding cassette sub-family E member 1 OS=Homo sapiens OX=9606 GN=ABCE1 PE=1 SV=1	FALSE	0	42.317	27.8798	11	36	11	1	599	67.3	8.34	High	High	High	High	High	High		2.10644e+07	5.481e+07	2.15758e+07	6.67193e+06	9.80294e+06	9.09472e+06	1.297	55.67	11
FALSE	High	Master Protein	O95433	Activator of 90 kDa heat shock protein ATPase homolog 1 OS=Homo sapiens OX=9606 GN=AHSA1 PE=1 SV=1	FALSE	0	42.198	44.0828	13	39	13	1	338	38.3	5.53	High	High	High	High	High	High		5.75285e+07	6.16074e+07	4.98675e+07	4.28388e+07	66261558	4.97505e+07	2.481	68.8	13
FALSE	High	Master Protein	A0A0C4DGQ5	Calpain small subunit 1 OS=Homo sapiens OX=9606 GN=CAPNS1 PE=1 SV=1	FALSE	0	42.17	46.2733	8	39	8	1	322	33.8	6.23	High	High	High	High	High	High	Acetyl [N-Term]	6.44292e+07	5.20596e+07	4.25465e+07	2.13898e+07	4.93731e+07	4.10983e+07	3.437	76.01	8
FALSE	High	Master Protein	O75489	NADH dehydrogenase [ubiquinone] iron-sulfur protein 3, mitochondrial OS=Homo sapiens OX=9606 GN=NDUFS3 PE=1 SV=1	FALSE	0	42.147	47.7273	10	39	10	1	264	30.2	7.5	High	High	High	High	High	High		1.93441e+07	1.43307e+07	1.70804e+07	6.103e+06	1.73484e+07	1.57683e+07	2.162	59.05	10
FALSE	High	Master Protein	Q92688	Acidic leucine-rich nuclear phosphoprotein 32 family member B OS=Homo sapiens OX=9606 GN=ANP32B PE=1 SV=1	FALSE	0	42.142	22.7092	10	50	5	1	251	28.8	4.06	High	High	High	High	High	High		1.72779e+08	1.36665e+08	1.08369e+08	2.43407e+07	6.56449e+07	4.99779e+07	14.199	100.26	10
FALSE	High	Master Protein	Q13907-2	Isoform 2 of Isopentenyl-diphosphate Delta-isomerase 1 OS=Homo sapiens OX=9606 GN=IDI1	FALSE	0	42.107	33.8028	8	50	8	1	284	32.5	7.88	High	High	High	High	High	High		90457440	1.0123e+08	7.22831e+07	4.31567e+07	7.11138e+07	6.18847e+07	1.994	105.02	8
FALSE	High	Master Protein	Q58EY4	SWI/SNF related, matrix associated, actin dependent regulator of chromatin, subfamily c, member 1 OS=Homo sapiens OX=9606 GN=SMARCC1 PE=2 SV=1	FALSE	0	42.091	18.8235	13	16	11	1	1105	122.8	5.72	High	High	High	High	High	High		1.17531e+07	1.35475e+07	1.23018e+07	5.6051e+06	3.08697e+06	4.33057e+06	0.621	26.92	13
FALSE	High	Master Protein	P16070	CD44 antigen OS=Homo sapiens OX=9606 GN=CD44 PE=1 SV=3	FALSE	0	42.079	9.29919	7	37	7	1	742	81.5	5.33	High	High	High	High	High	High		8.00006e+07	1.01252e+08	59316221	5.21078e+07	9.0749e+07	5.7651e+07	1.106	90.31	7
FALSE	High	Master Protein	I3L2B0	Clustered mitochondria protein homolog (Fragment) OS=Homo sapiens OX=9606 GN=CLUH PE=1 SV=2	FALSE	0	41.972	12.1359	13	26	13	1	1236	138.1	6.04	High	High	High	High	High	High		1.71761e+07	1.10018e+07	1.10827e+07	1.56685e+06	1.19841e+07	5.7358e+06	0.555	53.77	13
FALSE	High	Master Protein	A0A024R9L1	RNA helicase aquarius OS=Homo sapiens OX=9606 GN=AQR PE=3 SV=1	FALSE	0	41.716	10.4377	9	26	9	1	1485	171.2	6.37	High	High	High	High	High	High		8.66491e+06	1.18985e+07	1.03599e+07	2.90417e+06	1.85063e+06	4.26576e+06	0.288	47.24	9
FALSE	High	Master Protein	P25786-2	Isoform Long of Proteasome subunit alpha type-1 OS=Homo sapiens OX=9606 GN=PSMA1	FALSE	0	41.695	44.2379	9	39	9	1	269	30.2	6.99	High	High	High	High	High	High		6.67371e+07	6.52609e+07	4.34177e+07	1.88193e+07	4.46583e+07	3.52657e+07	3.281	62.91	9
FALSE	High	Master Protein	Q96I99	Succinate--CoA ligase [GDP-forming] subunit beta, mitochondrial OS=Homo sapiens OX=9606 GN=SUCLG2 PE=1 SV=2	FALSE	0	41.69	27.5463	12	33	12	1	432	46.5	6.39	High	High	High	High	High	High		2.22076e+07	2.05944e+07	1.85558e+07	7.18906e+06	1.39382e+07	9.26368e+06	1.438	58.74	12
FALSE	High	Master Protein	B2R960	cDNA, FLJ94230, highly similar to Homo sapiens thioredoxin-like 1 (TXNL1), mRNA OS=Homo sapiens OX=9606 PE=2 SV=1	FALSE	0	41.678	39.7924	9	29	9	1	289	32.2	4.96	High	High	High	High	High	High		3.51179e+07	3.40965e+07	2.00437e+07	1.16008e+07	28367713	2.26923e+07	3.217	55.05	9
FALSE	High	Master Protein	Q6PGP7	Tetratricopeptide repeat protein 37 OS=Homo sapiens OX=9606 GN=TTC37 PE=1 SV=1	FALSE	0	41.669	12.7877	12	22	12	1	1564	175.4	7.53	High	High	High	High	High	High		6.7025e+06	5.50957e+06	4.19216e+06	2.61667e+06	5.112e+06	3.48764e+06	0.33	36.79	12
FALSE	High	Master Protein	Q6NZI2	Caveolae-associated protein 1 OS=Homo sapiens OX=9606 GN=CAVIN1 PE=1 SV=1	FALSE	0	41.663	21.0256	6	27	6	1	390	43.5	5.6	High	High	High	High	High	High		2.4214e+07	2.54836e+07	2.052e+07	3.56017e+07	16035508	1.80412e+07	1.783	90.38	6
FALSE	High	Master Protein	A0A2R8YEL6	Glutamate--cysteine ligase catalytic subunit (Fragment) OS=Homo sapiens OX=9606 GN=GCLC PE=1 SV=1	FALSE	0	41.622	22.8482	11	26	11	1	639	72.9	6.09	Not Found	High	High	High	High	High			4.02149e+06	5.5877e+06	1.2282e+07	2.06164e+07	1.41921e+07	0.983	64.59	11
FALSE	High	Master Protein	B4DS14	cDNA FLJ55519, highly similar to Kinesin light chain 1 OS=Homo sapiens OX=9606 PE=2 SV=1	FALSE	0	41.54	19.6721	11	28	8	1	732	83.7	7.33	High	High	High	High	High	High		1.14644e+06	4.90127e+06	7.09892e+06	3.21087e+06	1.00505e+07	6.97738e+06	0.778	44.92	11
FALSE	High	Master Protein	P57740	Nuclear pore complex protein Nup107 OS=Homo sapiens OX=9606 GN=NUP107 PE=1 SV=1	FALSE	0	41.539	16.2162	11	19	11	1	925	106.3	5.43	High	High	High	High	High	High		880716	1.26675e+07	1.17352e+07	885007	8.93044e+06	3.18895e+06	0.61	23.25	11
FALSE	High	Master Protein	A0A0S2Z3Y1	Lectin galactoside-binding soluble 3 binding protein isoform 1 (Fragment) OS=Homo sapiens OX=9606 GN=LGALS3BP PE=2 SV=1	FALSE	0	41.51	24.1026	11	26	11	1	585	65.3	5.27	High	High	High	High	High	High		3.25079e+07	2.65799e+07	2.20153e+07	1.5603e+07	1.58812e+07	17708574	1.154	52.24	11
FALSE	High	Master Protein	A0A0J9YXF2	Paraoxonase 2, isoform CRA_a OS=Homo sapiens OX=9606 GN=PON2 PE=1 SV=1	FALSE	0	41.469	50.6667	8	39	8	1	375	41.5	5.72	High	High	High	High	High	High		2.70822e+07	2.04851e+07	3.03244e+07	1.30836e+07	1.89058e+07	1.58825e+07	2.793	54.95	8
FALSE	High	Master Protein	O43252	Bifunctional 3'-phosphoadenosine 5'-phosphosulfate synthase 1 OS=Homo sapiens OX=9606 GN=PAPSS1 PE=1 SV=2	FALSE	0	41.438	25.8013	11	29	11	1	624	70.8	6.86	High	High	High	High	High	High		3.47483e+07	3.38262e+07	2.3414e+07	1.38724e+07	1.83272e+07	1.81455e+07	1.11	38.05	11
FALSE	High	Master Protein	A5YKK6	CCR4-NOT transcription complex subunit 1 OS=Homo sapiens OX=9606 GN=CNOT1 PE=1 SV=2	FALSE	0	41.434	6.43939	11	31	11	1	2376	266.8	7.11	High	High	High	High	High	High		9.10202e+06	4.15414e+06	5.80339e+06	1.88817e+06	5.11584e+06	3.9023e+06	0.195	54.22	11
FALSE	High	Master Protein	Q01650	Large neutral amino acids transporter small subunit 1 OS=Homo sapiens OX=9606 GN=SLC7A5 PE=1 SV=2	FALSE	0	41.383	14.9901	8	43	8	1	507	55	7.72	High	High	High	High	High	High		6.58435e+07	2.09624e+08	5.08654e+07	5.57471e+07	2.06032e+08	1.61022e+08	2.548	76.85	8
FALSE	High	Master Protein	B4DG47	cDNA FLJ56967, highly similar to Adapter-relatedprotein complex 1 beta-1 subunit OS=Homo sapiens OX=9606 PE=2 SV=1	FALSE	0	41.289	35.0598	11	35	1	1	502	54.2	4.65	High	Not Found	High	High	High	Not Found		7.4552e+06		1.13204e+07	2.68456e+06	4.53896e+06		2.981	44.9	11
FALSE	High	Master Protein	P28331-2	Isoform 2 of NADH-ubiquinone oxidoreductase 75 kDa subunit, mitochondrial OS=Homo sapiens OX=9606 GN=NDUFS1	FALSE	0	41.281	19.5682	10	20	10	1	741	80.9	6.64	High	High	High	High	High	Not Found		2.71868e+07	2.88128e+07	1.70802e+07	1.48717e+07	6605253		0.756	33.85	10
FALSE	High	Master Protein	P61006	Ras-related protein Rab-8A OS=Homo sapiens OX=9606 GN=RAB8A PE=1 SV=1	FALSE	0	41.252	42.5121	10	32	4	1	207	23.7	9.07	High	High	High	Not Found	High	High		1.66823e+07	9.97765e+06	1.04887e+07		5.94448e+06	5.81928e+06	2.875	73.19	10
FALSE	High	Master Protein	A8K5K0	cDNA FLJ78309, highly similar to Homo sapiens heterogeneous nuclear ribonucleoprotein U-like 1 (HNRPUL1), transcript variant 1, mRNA OS=Homo sapiens OX=9606 PE=2 SV=1	FALSE	0	41.215	14.6028	10	28	10	1	856	95.6	7.62	High	High	High	High	High	High		2.31728e+07	4.27171e+07	9.63291e+06	1.02083e+07	6.98987e+06	1.69264e+07	0.632	49.43	10
FALSE	High	Master Protein	A2A3R6	40S ribosomal protein S6 OS=Homo sapiens OX=9606 GN=RPS6 PE=2 SV=1	FALSE	0	41.209	22.49	7	43	7	1	249	28.7	10.84	High	High	High	High	High	High		6.54885e+07	1.10759e+08	1.06897e+08	5.66669e+07	1.0206e+08	8.51394e+07	3.924	95.66	7
FALSE	High	Master Protein	A0A024R4M0	40S ribosomal protein S9 OS=Homo sapiens OX=9606 GN=RPS9 PE=1 SV=1	FALSE	0	41.156	45.3608	14	71	14	1	194	22.6	10.65	High	High	High	High	High	High		1.7334e+08	2.31744e+08	1.12503e+08	9.0152e+07	1.41983e+08	1.11422e+08	12.895	114.39	14
FALSE	High	Master Protein	Q8NBS9	Thioredoxin domain-containing protein 5 OS=Homo sapiens OX=9606 GN=TXNDC5 PE=1 SV=2	FALSE	0	41.15	24.7685	10	45	10	1	432	47.6	5.97	High	High	High	High	High	High		5.41435e+07	1.32506e+08	1.09168e+08	4.03416e+07	2.9912e+07	3.50625e+07	2.03	82.66	10
FALSE	High	Master Protein	P30040	Endoplasmic reticulum resident protein 29 OS=Homo sapiens OX=9606 GN=ERP29 PE=1 SV=4	FALSE	0	41.124	37.5479	10	40	10	1	261	29	7.31	High	High	High	High	High	High		1.32976e+08	1.04975e+08	7.65891e+07	5.23313e+07	5.21185e+07	4.22701e+07	4.412	81.98	10
FALSE	High	Master Protein	O00148	ATP-dependent RNA helicase DDX39A OS=Homo sapiens OX=9606 GN=DDX39A PE=1 SV=2	FALSE	0	41.112	29.5082	11	49	3	1	427	49.1	5.68	High	High	High	High	High	High		1.88423e+07	1.8483e+07	1.28263e+07	5.15361e+06	5.05225e+06	5.31389e+06	1.683	87.99	11
FALSE	High	Master Protein	P56537	Eukaryotic translation initiation factor 6 OS=Homo sapiens OX=9606 GN=EIF6 PE=1 SV=1	FALSE	0	40.969	31.4286	5	34	5	1	245	26.6	4.68	High	High	High	High	High	High		4.41105e+07	7.41898e+07	7.42124e+07	1.82006e+07	6.3253e+07	5.77923e+07	3.642	69.53	5
FALSE	High	Master Protein	Q9BXJ9	N-alpha-acetyltransferase 15, NatA auxiliary subunit OS=Homo sapiens OX=9606 GN=NAA15 PE=1 SV=1	FALSE	0	40.944	19.2841	13	35	13	1	866	101.2	7.42	High	High	High	High	High	High		7.51874e+06	2.6143e+07	2.04383e+07	7.62827e+06	1.162e+07	6.80481e+06	0.621	55.54	13
FALSE	High	Master Protein	P36542	ATP synthase subunit gamma, mitochondrial OS=Homo sapiens OX=9606 GN=ATP5F1C PE=1 SV=1	FALSE	0	40.779	37.9195	8	53	8	1	298	33	9.22	High	High	High	High	High	High		8.37714e+07	7.3035e+07	5.73451e+07	3.64077e+07	6.96722e+07	5.92294e+07	3.084	89.62	8
FALSE	High	Master Protein	Q00688	Peptidyl-prolyl cis-trans isomerase FKBP3 OS=Homo sapiens OX=9606 GN=FKBP3 PE=1 SV=1	FALSE	0	40.747	37.9464	8	32	8	1	224	25.2	9.28	High	High	High	High	High	High		4.13993e+07	5.59079e+07	4.02583e+07	1.15306e+07	4.55262e+07	4.05879e+07	2.875	83.04	8
FALSE	High	Master Protein	Q6IT96	Histone deacetylase OS=Homo sapiens OX=9606 GN=HDAC1 PE=1 SV=1	FALSE	0	40.731	27.1784	10	29	5	1	482	55.1	5.48	High	High	High	Not Found	High	Not Found		8.37585e+06	1.54728e+07	1.2e+07		4.397e+06		1.395	60.82	10
FALSE	High	Master Protein	B2R5T5	Protein kinase, cAMP-dependent, regulatory, type I, alpha (Tissue specific extinguisher 1), isoform CRA_a OS=Homo sapiens OX=9606 GN=PRKAR1A PE=2 SV=1	FALSE	0	40.68	34.3832	10	36	8	1	381	43	5.35	High	High	High	High	High	High	Acetyl [N-Term]	3.73287e+07	3.67025e+07	2.87861e+07	1.47642e+07	2.47658e+07	1.99368e+07	2.981	37.16	10
FALSE	High	Master Protein	A0A024QZN9	Voltage-dependent anion channel 2, isoform CRA_a OS=Homo sapiens OX=9606 GN=VDAC2 PE=4 SV=1	FALSE	0	40.382	29.7806	8	50	8	1	319	34.5	7.99	High	High	High	High	High	High		181894128	2.06342e+08	1.43987e+08	7.1144e+07	1.29792e+08	1.20449e+08	2.162	114.89	8
FALSE	High	Master Protein	A8K5T7	cDNA FLJ75365, highly similar to Homo sapiens SUGT1B (SUGT1) mRNA OS=Homo sapiens OX=9606 PE=2 SV=1	FALSE	0	40.377	29.863	9	31	9	1	365	41	5.16	High	High	High	Not Found	High	High		2.45795e+07	6.09114e+07	4.1495e+07		2.62701e+07	1.8719e+07	1.873	57.1	9
FALSE	High	Master Protein	Q9NUQ9	Protein FAM49B OS=Homo sapiens OX=9606 GN=FAM49B PE=1 SV=1	FALSE	0	40.32	33.642	9	32	9	1	324	36.7	6.06	High	High	High	High	High	High		4.09549e+07	3.70059e+07	3.30482e+07	2.59309e+07	3.05541e+07	2.73591e+07	1.721	72.56	9
FALSE	High	Master Protein	P43034	Platelet-activating factor acetylhydrolase IB subunit alpha OS=Homo sapiens OX=9606 GN=PAFAH1B1 PE=1 SV=2	FALSE	0	40.214	27.0732	10	29	9	1	410	46.6	7.37	High	High	High	High	High	High		1.55299e+07	3.58933e+07	1.79336e+07	1.33748e+07	3.86321e+07	2.50979e+07	1.555	52.49	10
FALSE	High	Master Protein	Q9BTT0	Acidic leucine-rich nuclear phosphoprotein 32 family member E OS=Homo sapiens OX=9606 GN=ANP32E PE=1 SV=1	FALSE	0	40.203	34.3284	7	25	7	1	268	30.7	3.85	High	High	High	High	High	High		7.40865e+07	6.1939e+07	5.54945e+07	4.26905e+07	4.46624e+07	3.09393e+07	5.31	80.49	7
FALSE	High	Master Protein	Q9NR31	GTP-binding protein SAR1a OS=Homo sapiens OX=9606 GN=SAR1A PE=1 SV=1	FALSE	0	40.146	55.5556	8	30	5	1	198	22.4	6.68	High	High	High	High	High	High		1.31443e+07	2.66169e+07	1.22985e+07	1.39199e+07	7.08374e+06	6.63774e+06	5.813	50.03	8
FALSE	High	Master Protein	Q15631	Translin OS=Homo sapiens OX=9606 GN=TSN PE=1 SV=1	FALSE	0	40.135	38.1579	6	32	6	1	228	26.2	6.44	High	High	High	High	High	High		6.17747e+07	7.04583e+07	4.08832e+07	2.87194e+07	3.7722e+07	4.78161e+07	3.924	69.48	6
FALSE	High	Master Protein	O75947	ATP synthase subunit d, mitochondrial OS=Homo sapiens OX=9606 GN=ATP5H PE=1 SV=3	FALSE	0	40.102	66.4596	8	36	8	1	161	18.5	5.3	High	High	High	High	High	High		5.30995e+07	3.76366e+07	2.77871e+07	1.57781e+07	2.22217e+07	1.61222e+07	11.328	36.53	8
FALSE	High	Master Protein	J3KNQ4	Alpha-parvin OS=Homo sapiens OX=9606 GN=PARVA PE=1 SV=1	FALSE	0	40.09	22.3301	8	32	6	1	412	46.6	8.4	High	High	High	High	High	High		2.02319e+07	2.34152e+07	1.59768e+07	1.33011e+07	1.43119e+07	1.35742e+07	1.462	82.13	8
FALSE	High	Master Protein	Q59GW7	Replication factor C 5 isoform 1 variant (Fragment) OS=Homo sapiens OX=9606 PE=2 SV=1	FALSE	0	39.997	39.3162	9	21	9	1	351	39.6	7.81	High	High	High	High	High	High		1.66608e+07	1.09877e+07	1.15818e+07	1.06765e+07	9.77944e+06	6.18066e+06	1.212	50.79	9
FALSE	High	Master Protein	Q13838-2	Isoform 2 of Spliceosome RNA helicase DDX39B OS=Homo sapiens OX=9606 GN=DDX39B	FALSE	0	39.982	28.4424	11	52	3	1	443	50.6	5.88	High	High	High	High	High	High		2.00031e+07	2.39954e+07	1.82006e+07	8.68826e+06	15043407	9.77922e+06	1.593	94.76	11
FALSE	High	Master Protein	P51991	Heterogeneous nuclear ribonucleoprotein A3 OS=Homo sapiens OX=9606 GN=HNRNPA3 PE=1 SV=2	FALSE	0	39.951	30.9524	8	21	8	1	378	39.6	9.01	High	High	High	High	High	High		3.43364e+07	3.84912e+07	2.13206e+07	1.14747e+07	1.81828e+07	1.02595e+07	1.818	29.95	8
FALSE	High	Master Protein	Q9Y277-2	Isoform 2 of Voltage-dependent anion-selective channel protein 3 OS=Homo sapiens OX=9606 GN=VDAC3	FALSE	0	39.927	35.9155	8	41	7	1	284	30.8	8.66	High	High	High	High	High	High		1.21323e+08	1.31547e+08	1.08415e+08	4.55575e+07	5.73744e+07	6.08954e+07	1.976	88.96	8
FALSE	High	Master Protein	G3V5T9	Cyclin-dependent kinase 2, isoform CRA_c OS=Homo sapiens OX=9606 GN=CDK2 PE=1 SV=1	FALSE	0	39.909	41.3295	10	30	8	1	346	39.2	8.62	High	High	High	High	High	High		2.49402e+07	1.97356e+07	1.25127e+07	9.39532e+06	1.29932e+07	1.00687e+07	1.721	55.08	10
FALSE	High	Master Protein	P61026	Ras-related protein Rab-10 OS=Homo sapiens OX=9606 GN=RAB10 PE=1 SV=1	FALSE	0	39.77	55	11	43	7	1	200	22.5	8.38	High	High	High	High	High	High		1.40763e+07	3.20408e+07	1.43297e+07	1.16987e+07	3.8435e+07	2.97972e+07	4.08	76.77	11
FALSE	High	Master Protein	P31153	S-adenosylmethionine synthase isoform type-2 OS=Homo sapiens OX=9606 GN=MAT2A PE=1 SV=1	FALSE	0	39.768	27.5949	10	44	10	1	395	43.6	6.48	High	High	High	High	High	High		8.77299e+07	8.89472e+07	7.44015e+07	4.35769e+07	6.16326e+07	5.03999e+07	2.325	61.58	10
FALSE	High	Master Protein	A0A0K0K1L8	Epididymis secretory sperm binding protein Li 129m OS=Homo sapiens OX=9606 GN=HEL-S-129m PE=2 SV=1	FALSE	0	39.747	37.3494	8	20	8	1	249	28.7	6.02	High	High	High	High	High	High		1.82549e+07	2.12073e+07	1.90521e+07	1.04789e+07	7.97786e+06	1.00344e+07	1.976	64.1	8
FALSE	High	Master Protein	P62906	60S ribosomal protein L10a OS=Homo sapiens OX=9606 GN=RPL10A PE=1 SV=2	FALSE	0	39.744	27.6498	7	47	7	1	217	24.8	9.94	High	High	High	High	High	High		1.93981e+08	1.04401e+08	1.1371e+08	5.12544e+07	1.07593e+08	8.48871e+07	4.412	62.27	7
FALSE	High	Master Protein	P14866	Heterogeneous nuclear ribonucleoprotein L OS=Homo sapiens OX=9606 GN=HNRNPL PE=1 SV=2	FALSE	0	39.734	29.8812	9	23	9	1	589	64.1	8.22	High	High	High	High	High	High		3.05101e+07	5.53782e+07	4.27196e+07	2.06664e+07	2.59693e+07	6.48772e+06	0.995	66.43	9
FALSE	High	Master Protein	P53992	Protein transport protein Sec24C OS=Homo sapiens OX=9606 GN=SEC24C PE=1 SV=3	FALSE	0	39.727	11.9744	10	37	10	1	1094	118.2	7.06	High	High	High	High	High	High		1.33293e+07	1.52526e+07	1.53781e+07	6.52194e+06	1.74461e+07	1.29041e+07	0.695	57.09	10
FALSE	High	Master Protein	B2RAH7	cDNA, FLJ94921, highly similar to Homo sapiens prolyl endopeptidase (PREP), mRNA OS=Homo sapiens OX=9606 PE=2 SV=1	FALSE	0	39.718	17.1831	8	23	8	1	710	80.7	5.86	High	High	High	High	High	High		1.10196e+07	6.72383e+06	5.28489e+06	7.38309e+06	1.07578e+07	7.89786e+06	0.514	44.77	8
FALSE	High	Master Protein	Q9UNS2	COP9 signalosome complex subunit 3 OS=Homo sapiens OX=9606 GN=COPS3 PE=1 SV=3	FALSE	0	39.706	33.3333	9	23	9	1	423	47.8	6.65	High	High	High	High	High	High		1.1684e+07	2.02757e+07	2.43668e+07	1.4555e+07	2.84467e+07	1.25524e+07	1.346	47.02	9
FALSE	High	Master Protein	Q6FHV6	ENO2 protein OS=Homo sapiens OX=9606 GN=ENO2 PE=1 SV=1	FALSE	0	39.641	31.3364	8	58	5	1	434	47.2	5.03	High	High	High	High	High	High		4253630	4.40432e+06	2.81886e+06	2.40191e+06	1.23567e+06	7.55993e+06	1.555	97.75	8
FALSE	High	Master Protein	A8K7T4	cDNA FLJ75774, highly similar to Homo sapiens lectin, mannose-binding 2 (LMAN2), mRNA OS=Homo sapiens OX=9606 PE=2 SV=1	FALSE	0	39.596	28.3708	7	23	7	1	356	40.2	6.95	High	High	High	High	High	High		3.63325e+07	4.30901e+07	3.71736e+07	1.32217e+07	1.92735e+07	1.91573e+07	1.154	79.68	7
FALSE	High	Master Protein	P51398	28S ribosomal protein S29, mitochondrial OS=Homo sapiens OX=9606 GN=DAP3 PE=1 SV=1	FALSE	0	39.522	31.9095	9	25	9	1	398	45.5	8.88	High	High	High	High	High	High		1.59548e+07	1.10155e+07	1.93502e+07	7.91755e+06	3.75161e+06	6.02357e+06	1.61	40.31	9
FALSE	High	Master Protein	O75937	DnaJ homolog subfamily C member 8 OS=Homo sapiens OX=9606 GN=DNAJC8 PE=1 SV=2	FALSE	0	39.472	36.3636	8	34	8	1	253	29.8	9.06	High	High	High	High	High	High		5.66209e+07	4.17534e+07	3.80643e+07	2.2632e+07	1.87525e+07	1.85911e+07	4.412	85.37	8
FALSE	High	Master Protein	Q9H9B4	Sideroflexin-1 OS=Homo sapiens OX=9606 GN=SFXN1 PE=1 SV=4	FALSE	0	39.356	53.1056	12	43	11	1	322	35.6	9.07	High	High	High	High	High	High		4.82652e+07	5.84704e+07	3.90494e+07	1.35604e+07	2.39765e+07	2.61813e+07	3.467	54.49	12
FALSE	High	Master Protein	E9PAU2	Ribonucleoprotein PTB-binding 1 OS=Homo sapiens OX=9606 GN=RAVER1 PE=1 SV=1	FALSE	0	39.355	30.5556	9	24	9	1	756	79.5	8.92	High	High	High	High	High	High		1.74271e+07	3.08323e+07	1.6669e+07	4.36799e+06	1.17106e+07	1.1582e+07	0.833	39.94	9
FALSE	High	Master Protein	P50402	Emerin OS=Homo sapiens OX=9606 GN=EMD PE=1 SV=1	FALSE	0	39.343	44.0945	9	27	9	1	254	29	5.5	High	High	High	High	High	High	Acetyl [N-Term]	1.80214e+07	4.94779e+07	2.93441e+07	9.35681e+06	39951342	4.06324e+07	3.642	53.72	9
FALSE	High	Master Protein	Q6DD88	Atlastin-3 OS=Homo sapiens OX=9606 GN=ATL3 PE=1 SV=1	FALSE	0	39.258	31.0536	10	29	10	1	541	60.5	5.66	High	High	High	High	High	High		1.6089e+07	2.02497e+07	2.57725e+07	1.1121e+07	1.38002e+07	8.2895e+06	1.326	43.36	10
FALSE	High	Master Protein	P08754	Guanine nucleotide-binding protein G(k) subunit alpha OS=Homo sapiens OX=9606 GN=GNAI3 PE=1 SV=3	FALSE	0	39.258	31.6384	9	36	6	1	354	40.5	5.69	High	High	High	High	High	High		2.10232e+07	2.50503e+07	1.25413e+07	6.47969e+06	1.34941e+07	1.07674e+07	2.793	63.09	9
FALSE	High	Master Protein	P62277	40S ribosomal protein S13 OS=Homo sapiens OX=9606 GN=RPS13 PE=1 SV=2	FALSE	0	39.24	39.7351	8	46	8	1	151	17.2	10.54	High	High	High	High	High	High		1.36334e+08	2.01763e+08	1.18869e+08	4.31738e+07	1.04701e+08	8.3826e+07	11.328	67.36	8
FALSE	High	Master Protein	A0A024R4E2	TAR DNA binding protein, isoform CRA_b OS=Homo sapiens OX=9606 GN=TARDBP PE=4 SV=1	FALSE	0	39.227	26.3285	8	38	8	1	414	44.7	6.19	High	High	High	High	High	High		3.27945e+07	4.65573e+07	3.91152e+07	1.81534e+07	3.56219e+07	2.69521e+07	1.976	75.49	8
FALSE	High	Master Protein	Q8N1G4	Leucine-rich repeat-containing protein 47 OS=Homo sapiens OX=9606 GN=LRRC47 PE=1 SV=1	FALSE	0	39.136	16.8096	8	25	8	1	583	63.4	8.28	High	High	High	High	High	High		3.24685e+07	3.54172e+07	2.62035e+07	1.05171e+07	1.24508e+07	1.14987e+07	0.808	57.62	8
FALSE	High	Master Protein	Q8N684-3	Isoform 3 of Cleavage and polyadenylation specificity factor subunit 7 OS=Homo sapiens OX=9606 GN=CPSF7	FALSE	0	38.864	26.07	11	22	11	1	514	56.3	8.87	High	High	High	High	High	High		1.15705e+07	1.83355e+07	1.578e+07	6.75197e+06	1.74572e+07	1.50852e+07	1.683	32.28	11
FALSE	High	Master Protein	Q86XP3	ATP-dependent RNA helicase DDX42 OS=Homo sapiens OX=9606 GN=DDX42 PE=1 SV=1	FALSE	0	38.853	14.9254	9	26	9	1	938	102.9	7.02	High	High	High	High	High	High		2.03257e+07	2.04448e+07	8.81732e+06	9.26375e+06	1.44581e+07	1.19269e+07	0.448	52.38	9
FALSE	High	Master Protein	A0A1C3PHH4	MHC class I antigen OS=Homo sapiens OX=9606 GN=HLA-B PE=3 SV=1	FALSE	0	38.845	27.6243	7	32	0	1	362	40.5	6	Not Found	Not Found	Not Found	Not Found	Not Found	Not Found								1.404	93.39	7
FALSE	High	Master Protein	P55795	Heterogeneous nuclear ribonucleoprotein H2 OS=Homo sapiens OX=9606 GN=HNRNPH2 PE=1 SV=1	FALSE	0	38.795	22.2717	6	28	3	1	449	49.2	6.3	High	High	High	High	High	High		3.05499e+07	7998651	7.67043e+06	4.13577e+06	3.54244e+06	2.32373e+06	1.089	75.23	6
FALSE	High	Master Protein	P62263	40S ribosomal protein S14 OS=Homo sapiens OX=9606 GN=RPS14 PE=1 SV=3	FALSE	0	38.612	41.7219	9	34	9	1	151	16.3	10.05	High	High	High	High	High	High		8.75507e+07	1.32284e+08	4.10682e+07	3.19261e+07	1.31022e+08	1.01024e+08	18.307	76.54	9
FALSE	High	Master Protein	B3KMV8	cDNA FLJ12766 fis, clone NT2RP2001520, highly similar to Calcium-binding mitochondrial carrier protein Aralar1 OS=Homo sapiens OX=9606 PE=2 SV=1	FALSE	0	38.592	18.8791	10	27	5	1	678	74.7	8.38	High	High	High	High	High	High		2.54956e+06	3.17475e+06	1.64199e+06	8.50981e+06	9.67369e+06	8.89748e+06	0.828	53.19	10
FALSE	High	Master Protein	P49959-3	Isoform 3 of Double-strand break repair protein MRE11 OS=Homo sapiens OX=9606 GN=MRE11	FALSE	0	38.513	18.9873	9	24	9	1	711	81	6.15	High	High	High	Not Found	High	High		1.55264e+07	1.69438e+07	1.18912e+07		4.6588e+06	4.75796e+06	0.753	42.92	9
FALSE	High	Master Protein	P26196	Probable ATP-dependent RNA helicase DDX6 OS=Homo sapiens OX=9606 GN=DDX6 PE=1 SV=2	FALSE	0	38.48	28.9855	8	22	8	1	483	54.4	8.66	High	High	High	High	High	High		2.44543e+07	3.36466e+07	3.04711e+07	8.14777e+06	1.11227e+07	5.97627e+06	0.887	57.64	8
FALSE	High	Master Protein	O75955	Flotillin-1 OS=Homo sapiens OX=9606 GN=FLOT1 PE=1 SV=3	FALSE	0	38.473	27.6347	8	26	8	1	427	47.3	7.49	High	High	High	High	High	High		1.27915e+07	1.45748e+07	1.30903e+07	6.92954e+06	1.17943e+07	9.69441e+06	0.951	53.71	8
FALSE	High	Master Protein	P51572-2	Isoform 2 of B-cell receptor-associated protein 31 OS=Homo sapiens OX=9606 GN=BCAP31	FALSE	0	38.384	26.8371	8	28	8	1	313	34.7	7.84	High	High	High	High	High	High		3.58146e+07	2.90143e+07	2.82133e+06	7.18757e+06	5.85778e+07	3.56257e+07	2.793	43.02	8
FALSE	High	Master Protein	V9HW89	Epididymis secretory sperm binding protein Li 95n OS=Homo sapiens OX=9606 GN=HEL-S-95n PE=2 SV=1	FALSE	0	38.374	33.0532	9	29	9	1	357	38.3	7.97	High	High	High	High	High	High		2.23756e+07	3.01191e+07	1.52791e+07	7.39341e+06	3.00491e+07	2.27017e+07	2.008	53.37	9
FALSE	High	Master Protein	Q9BZZ5	Apoptosis inhibitor 5 OS=Homo sapiens OX=9606 GN=API5 PE=1 SV=3	FALSE	0	38.364	19.2748	8	33	8	1	524	59	7.34	High	High	High	High	High	High		1.78938e+07	2.50645e+07	2.47905e+07	1.26171e+07	1.66197e+07	1.72876e+07	0.808	59.72	8
FALSE	High	Master Protein	Q12904-2	Isoform 2 of Aminoacyl tRNA synthase complex-interacting multifunctional protein 1 OS=Homo sapiens OX=9606 GN=AIMP1	FALSE	0	38.317	42.2619	8	25	8	1	336	37	8.65	High	High	High	High	High	High		5.02393e+07	8.78645e+07	3.87381e+07	3.6191e+07	3.59705e+07	3.20399e+07	1.994	48.94	8
FALSE	High	Master Protein	A0A024R2Q4	Ribosomal protein L15 OS=Homo sapiens OX=9606 GN=RPL15 PE=3 SV=1	FALSE	0	38.244	38.2353	8	39	8	1	204	24.1	11.62	High	High	High	High	High	High		4.64346e+07	1.33164e+08	4.73033e+07	4.23347e+07	1.15408e+08	7.61188e+07	5.105	81.33	8
FALSE	High	Master Protein	Q96PZ0-2	Isoform 2 of Pseudouridylate synthase 7 homolog OS=Homo sapiens OX=9606 GN=PUS7	FALSE	0	38.136	26.9865	10	32	10	1	667	75.6	6.47	High	High	High	High	High	High		1.3768e+07	1.58334e+07	1.56722e+07	7.62807e+06	1.2709e+07	1.00942e+07	0.73	56.62	10
FALSE	High	Master Protein	A0A0A0MT49	Transcription activator BRG1 OS=Homo sapiens OX=9606 GN=SMARCA4 PE=1 SV=1	FALSE	0	38.099	8.38786	11	22	6	1	1681	188.7	8.12	High	High	High	Not Found	High	High		1.0821e+07	1.06351e+07	5.19155e+06		2.79809e+06	1.88114e+06	0.372	27.74	11
FALSE	High	Master Protein	Q53G34	Mitochondrial carrier homolog 2 variant (Fragment) OS=Homo sapiens OX=9606 PE=2 SV=1	FALSE	0	38.07	31.3531	7	33	7	1	303	33.3	7.97	High	High	High	High	High	High		3.80221e+07	5.84107e+07	2.80675e+07	3.34643e+07	5.10816e+07	4.2187e+07	2.652	88.98	7
FALSE	High	Master Protein	O00425	Insulin-like growth factor 2 mRNA-binding protein 3 OS=Homo sapiens OX=9606 GN=IGF2BP3 PE=1 SV=2	FALSE	0	38.043	22.2798	10	31	9	1	579	63.7	8.87	High	High	High	High	High	High		1.59422e+07	1.21096e+07	1.22676e+07	5.178e+06	8.087e+06	5.00204e+06	0.931	52.93	10
FALSE	High	Master Protein	B4DVA7	Beta-hexosaminidase OS=Homo sapiens OX=9606 PE=2 SV=1	FALSE	0	38.035	28.1481	11	31	10	1	540	62	5.26	High	High	High	High	High	High		1.39955e+07	1.40057e+07	9.9323e+06	1.08165e+07	1.37583e+07	8.97937e+06	1.471	57.34	11
FALSE	High	Master Protein	P52701	DNA mismatch repair protein Msh6 OS=Homo sapiens OX=9606 GN=MSH6 PE=1 SV=2	FALSE	0	38.014	9.55882	10	30	10	1	1360	152.7	6.9	High	High	High	High	High	High		1.31939e+07	1.08548e+07	1.34538e+07	9.14392e+06	1.07438e+07	9.62494e+06	0.334	43.3	10
FALSE	High	Master Protein	Q14157-5	Isoform 5 of Ubiquitin-associated protein 2-like OS=Homo sapiens OX=9606 GN=UBAP2L	FALSE	0	38.008	14.221	9	31	9	1	1104	116.6	7.02	High	High	High	High	High	High		1.31788e+07	2.49933e+07	1.93936e+07	9.17137e+06	4.57848e+06	6.82436e+06	0.896	51.63	9
FALSE	High	Master Protein	O75340	Programmed cell death protein 6 OS=Homo sapiens OX=9606 GN=PDCD6 PE=1 SV=1	FALSE	0	37.99	50.7853	8	29	8	1	191	21.9	5.4	High	High	High	High	High	High		6.21755e+07	7.03419e+07	3.95882e+07	3.33148e+07	3.02492e+07	36665490	11.328	57.79	8
FALSE	High	Master Protein	Q13596	Sorting nexin-1 OS=Homo sapiens OX=9606 GN=SNX1 PE=1 SV=3	FALSE	0	37.985	25.2874	11	25	10	1	522	59	5.15	High	High	High	High	High	High		9.788e+06	2.13155e+07	2.68256e+06	1.75388e+07	2.36564e+07	1.53397e+07	1.326	51.02	11
FALSE	High	Master Protein	A6NFX8	ADP-sugar pyrophosphatase OS=Homo sapiens OX=9606 GN=NUDT5 PE=1 SV=1	FALSE	0	37.947	36.6379	9	33	9	1	232	25.9	5.19	High	High	High	High	High	High		6.67991e+07	6.50508e+07	4.56702e+07	4.4145e+07	42263688	4.4797e+07	4.878	94.25	9
FALSE	High	Master Protein	Q14432	cGMP-inhibited 3',5'-cyclic phosphodiesterase A OS=Homo sapiens OX=9606 GN=PDE3A PE=1 SV=3	FALSE	0	37.916	9.20245	8	31	8	1	1141	124.9	6	High	High	High	High	High	High		2.02145e+07	2.4811e+07	1.91707e+07	3822775	1.62101e+07	1.31425e+07	0.478	62.24	8
FALSE	High	Master Protein	P15170-3	Isoform 3 of Eukaryotic peptide chain release factor GTP-binding subunit ERF3A OS=Homo sapiens OX=9606 GN=GSPT1	FALSE	0	37.739	16.7975	10	26	4	1	637	68.7	5.33	High	High	High	High	High	High		57366364	3.57041e+07	3.07392e+07	8.15298e+06	4.80706e+07	3.52786e+07	0.874	53.75	10
FALSE	High	Master Protein	Q13057-2	Isoform 2 of Bifunctional coenzyme A synthase OS=Homo sapiens OX=9606 GN=COASY	FALSE	0	37.671	31.7032	11	38	11	1	593	65.3	7.64	High	High	High	High	High	High		2.52265e+07	2.74352e+07	2.44964e+07	7.45626e+06	1.7235e+07	1.37251e+07	1.555	55.8	11
FALSE	High	Master Protein	A8K787	cDNA FLJ75273, highly similar to Homo sapiens solute carrier family 25 (mitochondrial carrier; adenine nucleotide translocator), member 4, mRNA OS=Homo sapiens OX=9606 PE=2 SV=1	FALSE	0	37.587	31.2081	10	56	2	1	298	33.1	9.76	Not Found	High	High	High	Not Found	Not Found			8.52409e+06	5.49188e+06	5.0991e+06			2.728	80.79	10
FALSE	High	Master Protein	P34896	Serine hydroxymethyltransferase, cytosolic OS=Homo sapiens OX=9606 GN=SHMT1 PE=1 SV=1	FALSE	0	37.562	19.8758	7	25	6	1	483	53	7.71	High	High	High	High	High	High		2.25667e+07	2.15588e+07	1.04027e+07	1.22233e+07	2.40759e+07	9.61354e+06	0.812	63.09	7
FALSE	High	Master Protein	Q7Z406-2	Isoform 2 of Myosin-14 OS=Homo sapiens OX=9606 GN=MYH14	FALSE	0	37.441	3.0943	7	43	1	1	2036	231.9	5.6	High	High	High	High	High	High		1.67568e+08	1.13395e+08	8.97171e+07	181448109	1.43045e+08	119115833	0.195	99.91	7
FALSE	High	Master Protein	O00487	26S proteasome non-ATPase regulatory subunit 14 OS=Homo sapiens OX=9606 GN=PSMD14 PE=1 SV=1	FALSE	0	37.4	52.2581	9	36	9	1	310	34.6	6.52	High	High	High	High	High	High		3.77342e+07	4.65109e+07	4.69619e+07	1.2015e+07	2.37607e+07	1.478e+07	3.084	36.91	9
FALSE	High	Master Protein	Q9HDC9	Adipocyte plasma membrane-associated protein OS=Homo sapiens OX=9606 GN=APMAP PE=1 SV=2	FALSE	0	37.36	40.625	11	46	11	1	416	46.5	6.16	High	High	High	High	High	High		2.30764e+07	4.21142e+07	3.13793e+07	1.00181e+07	30045117	2.30186e+07	1.873	64.25	11
FALSE	High	Master Protein	A0A0S2Z4I7	Vasodilator-stimulated phosphoprotein isoform 4 (Fragment) OS=Homo sapiens OX=9606 GN=VASP PE=2 SV=1	FALSE	0	37.35	33.6806	8	23	1	1	288	31.7	8.25	Not Found	Not Found	Not Found	Not Found	High	High						1.74196e+06	1.15718e+06	2.384	64.02	8
FALSE	High	Master Protein	P28838	Cytosol aminopeptidase OS=Homo sapiens OX=9606 GN=LAP3 PE=1 SV=3	FALSE	0	37.331	22.5434	9	31	9	1	519	56.1	7.93	High	High	High	High	High	High		2.81278e+07	3.87977e+07	2.39371e+07	7.33572e+06	1.41583e+07	1.23574e+07	0.778	78.91	9
FALSE	High	Master Protein	Q8N8S7	Protein enabled homolog OS=Homo sapiens OX=9606 GN=ENAH PE=1 SV=2	FALSE	0	37.247	21.3198	8	25	8	1	591	66.5	6.93	High	High	High	High	High	High		1.36856e+07	2.26304e+07	1.25331e+07	2.37361e+06	1.43734e+07	1.2504e+07	1.754	35.2	8
FALSE	High	Master Protein	P09488	Glutathione S-transferase Mu 1 OS=Homo sapiens OX=9606 GN=GSTM1 PE=1 SV=3	FALSE	0	37.189	38.5321	9	39	5	1	218	25.7	6.7	High	High	High	High	High	High		25508592	3.12642e+07	1.13438e+07	3.13026e+07	4.19473e+07	3.21261e+07	3.642	58.54	9
FALSE	High	Master Protein	P09661	U2 small nuclear ribonucleoprotein A' OS=Homo sapiens OX=9606 GN=SNRPA1 PE=1 SV=2	FALSE	0	37.17	41.1765	8	35	8	1	255	28.4	8.62	High	High	High	High	High	High		32295566	2.33702e+07	2.02582e+07	4.39751e+06	2.47762e+07	2.31862e+07	2.981	82.97	8
FALSE	High	Master Protein	P09543	2',3'-cyclic-nucleotide 3'-phosphodiesterase OS=Homo sapiens OX=9606 GN=CNP PE=1 SV=2	FALSE	0	37.032	22.0903	9	21	9	1	421	47.5	9.07	High	High	High	High	High	High		27349835	2.39384e+07	2.22752e+07	1.37974e+07	2.45765e+07	2.13599e+07	0.911	46.75	9
FALSE	High	Master Protein	P52948	Nuclear pore complex protein Nup98-Nup96 OS=Homo sapiens OX=9606 GN=NUP98 PE=1 SV=4	FALSE	0	36.862	8.03522	11	22	11	1	1817	197.5	6.4	High	High	High	High	Not Found	High		11465016	1.68141e+07	1.15839e+07	5.54024e+06		4.79196e+06	0.367	33.84	11
FALSE	High	Master Protein	P04181	Ornithine aminotransferase, mitochondrial OS=Homo sapiens OX=9606 GN=OAT PE=1 SV=1	FALSE	0	36.819	27.3349	9	27	9	1	439	48.5	7.03	High	High	High	High	High	High		1.90049e+07	2.69786e+07	2.17792e+07	8.03096e+06	1.96899e+07	1.46639e+07	1.154	60.98	9
FALSE	High	Master Protein	A0A024R324	Ras homolog gene family, member A, isoform CRA_a OS=Homo sapiens OX=9606 GN=RHOA PE=4 SV=1	FALSE	0	36.747	34.1969	5	30	3	1	193	21.8	6.1	Not Found	High	High	High	High	High			4.21358e+07	2.05731e+07	2.53592e+07	2.4403e+07	2.1189e+07	7.377	47.24	5
FALSE	High	Master Protein	O43854	EGF-like repeat and discoidin I-like domain-containing protein 3 OS=Homo sapiens OX=9606 GN=EDIL3 PE=1 SV=1	FALSE	0	36.745	27.9167	10	16	10	1	480	53.7	7.28	High	High	High	Not Found	Not Found	Not Found		1.44143e+07	2.75867e+07	1.7539e+07				1.346	30.57	10
FALSE	High	Master Protein	Q9NR45	Sialic acid synthase OS=Homo sapiens OX=9606 GN=NANS PE=1 SV=2	FALSE	0	36.569	30.3621	7	26	7	1	359	40.3	6.74	High	High	High	High	High	High		3.04785e+07	6.19768e+07	3.5074e+07	1.55932e+07	2.77886e+07	2.25361e+07	1.239	61.41	7
FALSE	High	Master Protein	P50570	Dynamin-2 OS=Homo sapiens OX=9606 GN=DNM2 PE=1 SV=2	FALSE	0	36.515	14.5977	12	39	5	1	870	98	7.44	High	High	High	High	High	High		1.15638e+07	1.51861e+07	1.39053e+07	9.05813e+06	8.07602e+06	8.18602e+06	0.624	70.99	12
FALSE	High	Master Protein	O00505	Importin subunit alpha-4 OS=Homo sapiens OX=9606 GN=KPNA3 PE=1 SV=2	FALSE	0	36.485	25.144	9	26	5	1	521	57.8	4.94	High	High	High	High	High	High		8.91883e+06	1.9835e+07	1.16576e+07	1.90219e+06	4.95258e+06	9.29141e+06	1.462	53.32	9
FALSE	High	Master Protein	Q15758	Neutral amino acid transporter B(0) OS=Homo sapiens OX=9606 GN=SLC1A5 PE=1 SV=2	FALSE	0	36.348	18.854	9	35	9	1	541	56.6	5.48	High	High	High	High	High	High		7.20742e+07	6.55614e+07	4.63154e+07	2.60392e+07	4.43581e+07	4.21334e+07	1.848	60.88	9
FALSE	High	Master Protein	O43615	Mitochondrial import inner membrane translocase subunit TIM44 OS=Homo sapiens OX=9606 GN=TIMM44 PE=1 SV=2	FALSE	0	36.321	24.115	10	28	10	1	452	51.3	8.32	High	High	High	High	High	High		1.74363e+07	1.2629e+07	7.83436e+06	2.78739e+06	7.99561e+06	9.75902e+06	1.102	51.95	10
FALSE	High	Master Protein	Q14498	RNA-binding protein 39 OS=Homo sapiens OX=9606 GN=RBM39 PE=1 SV=2	FALSE	0	36.287	26.4151	9	35	8	1	530	59.3	10.1	High	High	High	High	High	High		2.99172e+07	3.21387e+07	2.07709e+07	1.69081e+07	1.61964e+07	1.33734e+07	1.096	81	9
FALSE	High	Master Protein	Q53EL6	Programmed cell death protein 4 OS=Homo sapiens OX=9606 GN=PDCD4 PE=1 SV=2	FALSE	0	36.089	31.3433	10	27	10	1	469	51.7	5.21	High	High	High	High	High	High		2.82757e+07	3.62952e+07	3.46834e+07	1.42981e+07	1.16678e+07	1.1913e+07	1.346	46.39	10
FALSE	High	Master Protein	Q13409	Cytoplasmic dynein 1 intermediate chain 2 OS=Homo sapiens OX=9606 GN=DYNC1I2 PE=1 SV=3	FALSE	0	36.086	17.2414	7	18	7	1	638	71.4	5.2	High	High	High	High	High	High		8.62255e+06	3.47146e+07	3.61675e+07	4.94399e+06	1.63512e+07	1.53637e+07	0.931	44.71	7
FALSE	High	Master Protein	B2RAH5	cDNA, FLJ94919, highly similar to Homo sapiens protein phosphatase 1, regulatory (inhibitor) subunit 12A (PPP1R12A), mRNA OS=Homo sapiens OX=9606 PE=2 SV=1	FALSE	0	36.064	10.5825	9	27	9	1	1030	115.3	5.43	High	High	High	High	High	High		1.73468e+06	3.57835e+06	3.29489e+06	4.40449e+06	1.05485e+07	7.51665e+06	0.509	27.35	9
FALSE	High	Master Protein	O95782	AP-2 complex subunit alpha-1 OS=Homo sapiens OX=9606 GN=AP2A1 PE=1 SV=3	FALSE	0	36.011	15.4555	9	27	7	1	977	107.5	7.03	High	High	High	High	High	High		8.19961e+06	1.20598e+07	1.05887e+07	4.43173e+06	7.19151e+06	5.05609e+06	0.459	48.03	9
FALSE	High	Master Protein	Q9Y376	Calcium-binding protein 39 OS=Homo sapiens OX=9606 GN=CAB39 PE=1 SV=1	FALSE	0	36.009	30.4985	10	27	10	1	341	39.8	6.89	High	High	High	High	High	High		24252365	1.64915e+07	1.53956e+07	3.92047e+06	4.63118e+06	1.4766e+07	1.346	48.45	10
FALSE	High	Master Protein	Q8NBJ5	Procollagen galactosyltransferase 1 OS=Homo sapiens OX=9606 GN=COLGALT1 PE=1 SV=1	FALSE	0	35.966	27.3312	13	30	13	1	622	71.6	7.31	High	High	High	High	High	High		4.27192e+07	4.337e+07	3.23429e+07	2.73907e+06	1.96604e+07	1.20413e+07	1.195	46.71	13
FALSE	High	Master Protein	B3KTJ9	cDNA FLJ38393 fis, clone FEBRA2007212 OS=Homo sapiens OX=9606 PE=2 SV=1	FALSE	0	35.818	18.8516	10	25	10	1	923	102.9	5.22	High	High	High	Not Found	High	High		2.29993e+07	2.24119e+07	1.07419e+07		9.27722e+06	5.59353e+06	0.52	46.72	10
FALSE	High	Master Protein	P30084	Enoyl-CoA hydratase, mitochondrial OS=Homo sapiens OX=9606 GN=ECHS1 PE=1 SV=4	FALSE	0	35.795	29.6552	7	28	7	1	290	31.4	8.07	High	High	High	High	High	High		3.82108e+07	3.34056e+07	4.58056e+07	1.33922e+07	2.81738e+07	2.7715e+07	1.818	60.56	7
FALSE	High	Master Protein	O15294	UDP-N-acetylglucosamine--peptide N-acetylglucosaminyltransferase 110 kDa subunit OS=Homo sapiens OX=9606 GN=OGT PE=1 SV=3	FALSE	0	35.781	15.0096	11	23	11	1	1046	116.9	6.7	High	High	High	High	High	High		7.69528e+06	6.99246e+06	6.96855e+06	6.18069e+06	8.35386e+06	6.71846e+06	0.598	35.07	11
FALSE	High	Master Protein	Q5HYL6	Uncharacterized protein DKFZp686E1899 OS=Homo sapiens OX=9606 GN=DKFZp686E1899 PE=2 SV=1	FALSE	0	35.771	36.6477	8	27	8	1	352	39.5	5.19	High	High	High	High	High	High		4.16287e+07	4.50909e+07	1.06884e+07	2.52709e+07	3.54925e+07	3.63242e+07	1.371	58.11	8
FALSE	High	Master Protein	P38117-2	Isoform 2 of Electron transfer flavoprotein subunit beta OS=Homo sapiens OX=9606 GN=ETFB	FALSE	0	35.585	25.1445	10	26	10	1	346	37.4	7.17	High	High	High	High	High	High		5.27653e+07	6.54261e+07	4.62396e+07	309403	4.26112e+07	2.26989e+07	2.162	57.78	10
FALSE	High	Master Protein	Q15942	Zyxin OS=Homo sapiens OX=9606 GN=ZYX PE=1 SV=1	FALSE	0	35.55	20.8042	7	29	7	1	572	61.2	6.67	High	High	High	High	High	High		2.77045e+07	55047049	3.58025e+07	1.18273e+07	3.76612e+07	3.20512e+07	1.015	48.82	7
FALSE	High	Master Protein	B7Z6F7	cDNA FLJ61705, highly similar to Symplekin OS=Homo sapiens OX=9606 PE=2 SV=1	FALSE	0	35.416	12.2449	9	29	9	1	1274	141	6.13	High	High	High	High	High	High		1.05549e+07	1.37764e+07	8.56876e+06	4.64006e+06	6.14502e+06	5.82561e+06	0.328	36.83	9
FALSE	High	Master Protein	Q96T76-8	Isoform 5 of MMS19 nucleotide excision repair protein homolog OS=Homo sapiens OX=9606 GN=MMS19	FALSE	0	35.409	15.3187	9	32	9	1	1051	115.6	6.52	High	High	High	High	High	High		7.26722e+06	1.28218e+07	7.34997e+06	5.51335e+06	10436111	6.27362e+06	0.468	21.81	9
FALSE	High	Master Protein	Q5T9B7	Adenylate kinase isoenzyme 1 OS=Homo sapiens OX=9606 GN=AK1 PE=1 SV=1	FALSE	0	35.408	39.0476	8	23	8	1	210	23.4	8.6	High	High	High	High	High	High		2.79601e+07	4.27139e+07	2.58636e+07	5.73699e+06	1.68631e+07	1.83386e+07	3.217	44.46	8
FALSE	High	Master Protein	B4E2L0	cDNA FLJ54730, highly similar to cAMP-dependent protein kinase, beta-2-catalytic subunit OS=Homo sapiens OX=9606 PE=2 SV=1	FALSE	0	35.372	30.1508	7	17	2	1	398	46.2	8.69	Not Found	High	High	High	Not Found	Not Found			1.21885e+07	23708132	2.51766e+06			1.228	28.12	7
FALSE	High	Master Protein	A0A0S2Z5I7	Shwachman-Bodian-Diamond syndrome isoform 1 (Fragment) OS=Homo sapiens OX=9606 GN=SBDS PE=2 SV=1	FALSE	0	35.287	34	8	26	8	1	250	28.7	8.75	High	High	High	High	High	High		4.44818e+07	4.22735e+07	3.49593e+07	2.62901e+07	2.86841e+07	2.28051e+07	1.783	83.95	8
FALSE	High	Master Protein	P42345	Serine/threonine-protein kinase mTOR OS=Homo sapiens OX=9606 GN=MTOR PE=1 SV=1	FALSE	0	35.258	6.90467	10	20	10	1	2549	288.7	7.17	High	High	High	High	High	High		3.64417e+06	5.12217e+06	5.32837e+06	2.3424e+06		3.4427e+06	0.159	24.34	10
FALSE	High	Master Protein	O95155-4	Isoform 4 of Ubiquitin conjugation factor E4 B OS=Homo sapiens OX=9606 GN=UBE4B	FALSE	0	35.149	12.1951	10	34	10	1	1353	151.5	5.62	High	High	High	High	High	High		1.45917e+07	1.29706e+07	6.84994e+06	5.35043e+06	6.55985e+06	5.68253e+06	0.422	34.05	10
FALSE	High	Master Protein	Q15907	Ras-related protein Rab-11B OS=Homo sapiens OX=9606 GN=RAB11B PE=1 SV=4	FALSE	0	35.097	44.9541	8	42	8	1	218	24.5	5.94	High	High	High	High	High	High		8.82094e+07	5.99953e+07	7.0723e+07	9.16265e+06	6.7233e+07	5.35614e+07	2.162	94.56	8
FALSE	High	Master Protein	A0A0A0MTH3	Integrin-linked protein kinase OS=Homo sapiens OX=9606 GN=ILK PE=1 SV=1	FALSE	0	35.082	17.5983	7	25	7	1	483	54.6	7.97	High	High	High	High	High	High		2.22087e+07	1.80719e+07	1.30335e+07	1.12466e+07	1.83321e+07	1.33564e+07	1.043	53.35	7
FALSE	High	Master Protein	B4DRS6	Sideroflexin OS=Homo sapiens OX=9606 PE=2 SV=1	FALSE	0	34.886	36.1702	9	20	8	1	329	36.3	9.01	High	High	High	High	High	High		8.09013e+06	2.17105e+07	2.1853e+07	5819670	9.426e+06	6.56357e+06	1.462	40.72	9
FALSE	High	Master Protein	Q6LES2	Annexin (Fragment) OS=Homo sapiens OX=9606 GN=ANXA4 PE=1 SV=1	FALSE	0	34.839	29.595	8	20	7	1	321	36.1	6.13	High	High	High	High	High	High		1.73822e+07	1.00498e+07	2.25954e+07	6.98542e+06	14132210	5799918	1.371	38.83	8
FALSE	High	Master Protein	Q9Y570-4	Isoform 4 of Protein phosphatase methylesterase 1 OS=Homo sapiens OX=9606 GN=PPME1	FALSE	0	34.762	38	9	31	9	1	400	43.8	5.85	High	High	High	High	High	High		1.75595e+07	3.48201e+07	1.66735e+07	1.1267e+07	2.9227e+07	2.19186e+07	1.565	67.71	9
FALSE	High	Master Protein	P46783	40S ribosomal protein S10 OS=Homo sapiens OX=9606 GN=RPS10 PE=1 SV=1	FALSE	0	34.762	42.4242	7	36	7	1	165	18.9	10.15	High	High	High	High	High	High		1.05991e+08	9.29813e+07	5.87861e+07	3.41218e+07	6.31245e+07	5.78549e+07	3.924	75.96	7
FALSE	High	Master Protein	B3KXW5	AP-1 complex subunit gamma OS=Homo sapiens OX=9606 PE=2 SV=1	FALSE	0	34.753	14.3195	8	29	8	1	845	94.1	7.05	High	High	High	High	High	High		7.13579e+06	9.4378e+06	9.1614e+06	4.37459e+06	6.05147e+06	4.43846e+06	0.65	30.37	8
FALSE	High	Master Protein	P21291	Cysteine and glycine-rich protein 1 OS=Homo sapiens OX=9606 GN=CSRP1 PE=1 SV=3	FALSE	0	34.749	27.9793	6	26	6	1	193	20.6	8.57	High	High	High	High	High	High		2.36321e+08	193644434	7.27499e+07	1.47074e+08	1.80255e+08	1.53238e+08	2.728	65.72	6
FALSE	High	Master Protein	G3V5Z7	Proteasome subunit alpha type OS=Homo sapiens OX=9606 GN=PSMA6 PE=1 SV=1	FALSE	0	34.734	34.127	9	39	9	1	252	28.1	6.76	High	High	High	High	High	High		1.23374e+08	1.05037e+08	7.98623e+07	5.27096e+07	8.60644e+07	6.31636e+07	3.642	73.06	9
FALSE	High	Master Protein	Q96RP9	Elongation factor G, mitochondrial OS=Homo sapiens OX=9606 GN=GFM1 PE=1 SV=2	FALSE	0	34.701	20.1065	11	38	11	1	751	83.4	7.01	High	High	High	High	High	High		2.49001e+07	2.62083e+07	2.04779e+07	1.42514e+07	2.42486e+07	1.86469e+07	0.695	53.68	11
FALSE	High	Master Protein	Q04760	Lactoylglutathione lyase OS=Homo sapiens OX=9606 GN=GLO1 PE=1 SV=4	FALSE	0	34.7	57.0652	8	43	8	1	184	20.8	5.31	High	High	High	High	High	High		4.16025e+07	6.04121e+07	2.58956e+07	2.21465e+07	5.03665e+07	3.987e+07	5.813	69.24	8
FALSE	High	Master Protein	P42025	Beta-centractin OS=Homo sapiens OX=9606 GN=ACTR1B PE=1 SV=1	FALSE	0	34.617	37.234	9	29	2	1	376	42.3	6.4	Not Found	Not Found	High	High	High	High				8.97789e+06	3.72701e+06	5.24098e+06	4.97723e+06	1.721	36.47	9
FALSE	High	Master Protein	Q08257	Quinone oxidoreductase OS=Homo sapiens OX=9606 GN=CRYZ PE=1 SV=1	FALSE	0	34.558	37.69	8	26	8	1	329	35.2	8.44	High	High	High	High	High	High		2.7827e+07	2.49833e+07	1.55922e+07	1.40003e+07	2.08409e+07	1.54699e+07	1.683	45.41	8
FALSE	High	Master Protein	A0A140VJL3	Hypoxanthine phosphoribosyltransferase OS=Homo sapiens OX=9606 PE=2 SV=1	FALSE	0	34.494	38.0734	7	40	7	1	218	24.6	6.68	High	High	High	High	High	High		6.1849e+07	4.88064e+07	3.92216e+07	3.91113e+07	4.98931e+07	4.63568e+07	3.125	105.61	7
FALSE	High	Master Protein	Q16222	UDP-N-acetylhexosamine pyrophosphorylase OS=Homo sapiens OX=9606 GN=UAP1 PE=1 SV=3	FALSE	0	34.452	24.3295	9	18	8	1	522	58.7	6.33	High	High	High	High	High	High		8.11841e+06	5.55496e+06	7.64188e+06	3.37651e+06	1.05387e+07	5.17628e+06	0.863	34.69	9
FALSE	High	Master Protein	Q9Y5M8	Signal recognition particle receptor subunit beta OS=Homo sapiens OX=9606 GN=SRPRB PE=1 SV=3	FALSE	0	34.45	48.3395	10	28	10	1	271	29.7	9.04	High	High	High	High	High	High		3.82177e+07	3.77713e+07	1.79745e+07	1.47107e+07	2.42825e+07	2.41571e+07	2.36	49.21	10
FALSE	High	Master Protein	Q16795	NADH dehydrogenase [ubiquinone] 1 alpha subcomplex subunit 9, mitochondrial OS=Homo sapiens OX=9606 GN=NDUFA9 PE=1 SV=2	FALSE	0	34.448	30.504	8	36	8	1	377	42.5	9.8	High	High	High	High	High	High		1.62542e+07	1.51458e+07	1.54243e+07	9.01699e+06	1.13728e+07	9.3999e+06	1.096	59.38	8
FALSE	High	Master Protein	P26373	60S ribosomal protein L13 OS=Homo sapiens OX=9606 GN=RPL13 PE=1 SV=4	FALSE	0	34.41	38.8626	8	46	8	1	211	24.2	11.65	High	High	High	High	High	High		1.31019e+08	1.78482e+08	9.29242e+07	7.59783e+07	1.13181e+08	9.174e+07	5.105	87.43	8
FALSE	High	Master Protein	O95202	Mitochondrial proton/calcium exchanger protein OS=Homo sapiens OX=9606 GN=LETM1 PE=1 SV=1	FALSE	0	34.364	20.7037	10	22	10	1	739	83.3	6.7	High	High	High	High	High	High		9.62292e+06	2.17983e+07	1.47131e+07	6.52001e+06	6.38018e+06	5.59218e+06	0.65	32.51	10
FALSE	High	Master Protein	A0A140VK46	Proteasome subunit beta OS=Homo sapiens OX=9606 PE=2 SV=1	FALSE	0	34.305	37.8788	6	34	6	1	264	29.2	5.97	High	High	High	High	High	High		6.27769e+07	6.52064e+07	4.27786e+07	2.07472e+07	36964189	3.08581e+07	3.329	65.45	6
FALSE	High	Master Protein	B2RAM6	cDNA, FLJ95005, highly similar to Homo sapiens kinesin family member 11 (KIF11), mRNA OS=Homo sapiens OX=9606 PE=2 SV=1	FALSE	0	34.259	13.1629	9	18	9	1	1056	119.1	5.72	High	High	High	High	High	High		5.21694e+06	2.50249e+06	4.88991e+06	2.97131e+06	4.94391e+06	5.0601e+06	0.318	38.23	9
FALSE	High	Master Protein	A0A024RB01	Integrin, alpha 5 (Fibronectin receptor, alpha polypeptide), isoform CRA_b OS=Homo sapiens OX=9606 GN=ITGA5 PE=3 SV=1	FALSE	0	34.252	10.8379	8	34	8	1	1098	119.2	6.06	High	High	High	High	High	High		2.80987e+07	4.82667e+07	2.34329e+07	1.76696e+07	2.71509e+07	1.94227e+07	0.468	71.72	8
FALSE	High	Master Protein	B5BUD2	Replication factor C 2 isoform 1 (Fragment) OS=Homo sapiens OX=9606 GN=RFC2 PE=2 SV=1	FALSE	0	34.234	26.2712	7	27	7	1	354	39.2	6.44	High	High	High	High	High	High		1.38307e+07	2.91077e+07	1.30262e+07	4.05577e+06	2.1574e+07	1.80399e+07	1.089	63.78	7
FALSE	High	Master Protein	A0A090N7U0	Cullin 1, isoform CRA_b OS=Homo sapiens OX=9606 GN=CUL1 PE=3 SV=1	FALSE	0	34.221	16.7526	8	13	8	1	776	89.6	8	High	High	High	Not Found	High	High		3.46745e+06	1.74591e+07	1.26966e+07		1.10897e+07	7.62199e+06	0.407	32.57	8
FALSE	High	Master Protein	D3DR65	SPFH domain family, member 1, isoform CRA_a OS=Homo sapiens OX=9606 GN=SPFH1 PE=4 SV=1	FALSE	0	34.209	30.4598	8	24	6	1	348	39.1	7.87	High	High	High	High	High	High		8.00032e+06	5.76182e+06	7.10199e+06	1.73931e+06	8301260	5.48325e+06	1.291	51.89	8
FALSE	High	Master Protein	O95864	Fatty acid desaturase 2 OS=Homo sapiens OX=9606 GN=FADS2 PE=1 SV=1	FALSE	0	34.207	18.018	6	27	6	1	444	52.2	8.82	High	High	High	High	High	High		4.02326e+07	5.26825e+07	2.13959e+07	9.04157e+06	2.35573e+07	2.40567e+07	0.957	69.93	6
FALSE	High	Master Protein	F6QDS0	HCG2043426, isoform CRA_b OS=Homo sapiens OX=9606 GN=hCG_2043426 PE=1 SV=1	FALSE	0	34.166	20.2505	9	21	9	1	479	54	6.3	High	High	High	High	High	High		1.46864e+07	3.09831e+07	1.59213e+07	2.66703e+06	1.37599e+07	9.59086e+06	0.874	52.19	9
FALSE	High	Master Protein	O00629	Importin subunit alpha-3 OS=Homo sapiens OX=9606 GN=KPNA4 PE=1 SV=1	FALSE	0	34.09	22.2649	7	28	3	1	521	57.9	4.96	High	High	High	High	High	High		2.97942e+06	2.66681e+07	1.49087e+07	5.41142e+06	2.18817e+07	2.11987e+07	1.31	49.22	7
FALSE	High	Master Protein	P50213	Isocitrate dehydrogenase [NAD] subunit alpha, mitochondrial OS=Homo sapiens OX=9606 GN=IDH3A PE=1 SV=1	FALSE	0	34.048	28.6885	8	32	8	1	366	39.6	6.92	High	High	High	High	High	High		3.68139e+07	4.38409e+07	2.20354e+07	2.00907e+07	3.24115e+07	2.60314e+07	1.683	78.21	8
FALSE	High	Master Protein	P51648-2	Isoform 2 of Fatty aldehyde dehydrogenase OS=Homo sapiens OX=9606 GN=ALDH3A2	FALSE	0	34	24.2126	8	34	7	1	508	57.6	8.92	High	High	High	High	High	High		3.37108e+07	4.00341e+07	2.41176e+07	1.49227e+07	1.92282e+07	1.58432e+07	1.219	79.93	8
FALSE	High	Master Protein	Q14683	Structural maintenance of chromosomes protein 1A OS=Homo sapiens OX=9606 GN=SMC1A PE=1 SV=2	FALSE	0	33.975	11.1111	12	21	12	1	1233	143.1	7.64	High	High	High	High	High	High		9.2303e+06	7.20287e+06	8.91749e+06	2.67587e+06	6.22067e+06	6.02902e+06	0.369	29.27	12
FALSE	High	Master Protein	P49756	RNA-binding protein 25 OS=Homo sapiens OX=9606 GN=RBM25 PE=1 SV=3	FALSE	0	33.961	16.726	9	23	9	1	843	100.1	6.32	High	High	High	High	High	High		1.23978e+07	2.91004e+07	1.40968e+07	4.07975e+06	1.15094e+07	1.95241e+07	0.84	40.88	9
FALSE	High	Master Protein	Q9H2U1	ATP-dependent RNA helicase DHX36 OS=Homo sapiens OX=9606 GN=DHX36 PE=1 SV=2	FALSE	0	33.936	13.7897	9	18	9	1	1008	114.7	7.68	High	High	High	High	High	High		9.34614e+06	1.3181e+07	6.0951e+06	6.21967e+06	4.3386e+06	4.54386e+06	0.421	38.79	9
FALSE	High	Master Protein	Q68EM7	Rho GTPase-activating protein 17 OS=Homo sapiens OX=9606 GN=ARHGAP17 PE=1 SV=1	FALSE	0	33.873	12.7128	8	25	8	1	881	95.4	7.62	High	High	High	High	High	High		9.25814e+06	4.70828e+06	4.41563e+06	7.63567e+06	2.05816e+07	1.70776e+07	0.638	35.85	8
FALSE	High	Master Protein	P10155	60 kDa SS-A/Ro ribonucleoprotein OS=Homo sapiens OX=9606 GN=TROVE2 PE=1 SV=2	FALSE	0	33.857	17.8439	7	23	7	1	538	60.6	8.03	High	High	High	High	High	High		3.44697e+07	3.46461e+07	1.35628e+07	2.113e+07	2.0644e+07	1.35076e+07	0.607	56.76	7
FALSE	High	Master Protein	Q8IX12	Cell division cycle and apoptosis regulator protein 1 OS=Homo sapiens OX=9606 GN=CCAR1 PE=1 SV=2	FALSE	0	33.845	14.6957	11	19	11	1	1150	132.7	5.76	High	High	High	High	High	High		1.81359e+07	1.21103e+07	1.05288e+07	1.36382e+07	7616928	3.64215e+06	0.624	26.52	11
FALSE	High	Master Protein	Q00325	Phosphate carrier protein, mitochondrial OS=Homo sapiens OX=9606 GN=SLC25A3 PE=1 SV=2	FALSE	0	33.754	24.8619	9	36	9	1	362	40.1	9.38	High	High	High	High	High	High		5.79314e+07	1.54022e+08	5.08911e+07	2.1146e+07	8.25063e+07	6.4792e+07	1.994	71.99	9
FALSE	High	Master Protein	O43237	Cytoplasmic dynein 1 light intermediate chain 2 OS=Homo sapiens OX=9606 GN=DYNC1LI2 PE=1 SV=1	FALSE	0	33.71	24.187	8	15	8	1	492	54.1	6.38	High	High	High	Not Found	High	High		9.4996e+06	9.50384e+06	9846536		8.47228e+06	7.59928e+06	0.887	24.43	8
FALSE	High	Master Protein	Q96CS3	FAS-associated factor 2 OS=Homo sapiens OX=9606 GN=FAF2 PE=1 SV=2	FALSE	0	33.675	27.8652	8	20	8	1	445	52.6	5.62	High	High	High	High	High	High		2.54934e+07	4.06346e+07	2.44519e+07	1.30271e+07	9.35455e+06	1.57577e+07	0.978	40.44	8
FALSE	High	Master Protein	Q6IB11	PGRMC1 protein OS=Homo sapiens OX=9606 GN=PGRMC1 PE=1 SV=1	FALSE	0	33.563	52.3077	7	23	7	1	195	21.7	4.7	High	High	High	High	High	High		7.09472e+07	7.54269e+07	4.7192e+07	2.8615e+07	3.43677e+07	3.37125e+07	3.329	52.91	7
FALSE	High	Master Protein	O75436	Vacuolar protein sorting-associated protein 26A OS=Homo sapiens OX=9606 GN=VPS26A PE=1 SV=2	FALSE	0	33.543	37.9205	8	26	8	1	327	38.1	6.57	High	High	High	High	High	High		2.89929e+07	2.69263e+07	1.92202e+07	2.20046e+07	1.17426e+07	1.06039e+07	1.31	48.69	8
FALSE	High	Master Protein	Q6FIC5	Chloride intracellular channel protein OS=Homo sapiens OX=9606 GN=CLIC4 PE=2 SV=1	FALSE	0	33.374	31.6206	5	30	5	1	253	28.8	5.59	High	High	High	High	High	High		2.73031e+07	4.92992e+07	1.44612e+07	1.51698e+07	4.62113e+07	4.15228e+07	1.955	54.41	5
FALSE	High	Master Protein	Q9UKX5-2	Isoform 2 of Integrin alpha-11 OS=Homo sapiens OX=9606 GN=ITGA11	FALSE	0	33.308	11.6064	9	15	9	1	1189	133.5	6.7	High	High	High	Not Found	Not Found	Not Found		1.83601e+07	2.30004e+07	1.60813e+07				0.35	22.74	9
FALSE	High	Master Protein	D3DWY7	Prefoldin subunit 3 OS=Homo sapiens OX=9606 GN=VBP1 PE=3 SV=1	FALSE	0	33.21	30.9013	7	24	7	1	233	26.5	9.01	High	High	High	High	High	High		2.6569e+07	1.64845e+07	1.559e+07	5.87786e+06	1.65577e+07	9.90277e+06	2.162	47.14	7
FALSE	High	Master Protein	O60884	DnaJ homolog subfamily A member 2 OS=Homo sapiens OX=9606 GN=DNAJA2 PE=1 SV=1	FALSE	0	33.15	40.0485	10	27	10	1	412	45.7	6.48	High	High	High	High	High	High		2.22226e+07	1.99514e+07	1.07984e+07	9.48802e+06	8.52862e+06	1.1375e+07	1.873	24.78	10
FALSE	High	Master Protein	A8K1E9	cDNA FLJ78497 OS=Homo sapiens OX=9606 PE=2 SV=1	FALSE	0	33.117	22.4949	8	24	7	1	489	54.2	7.11	High	High	High	High	High	High		1.7245e+07	1.91843e+07	1.34194e+07	1.05636e+07	8.6848e+06	9.88597e+06	0.931	44.13	8
FALSE	High	Master Protein	Q31612	HLA class I histocompatibility antigen, B-73 alpha chain OS=Homo sapiens OX=9606 GN=HLA-B PE=1 SV=1	FALSE	0	33.043	21.2121	5	26	0	1	363	40.4	6.24	Not Found	Not Found	Not Found	Not Found	Not Found	Not Found								1.154	79.07	5
FALSE	High	Master Protein	B2R4D8	60S ribosomal protein L27 OS=Homo sapiens OX=9606 PE=2 SV=1	FALSE	0	33.031	45.5882	6	38	6	1	136	15.8	10.56	High	High	High	High	High	High		1.15406e+08	1.23209e+08	8.18533e+07	5.67901e+07	8.2181e+07	6.68974e+07	45.416	49.96	6
FALSE	High	Master Protein	Q96AY3	Peptidyl-prolyl cis-trans isomerase FKBP10 OS=Homo sapiens OX=9606 GN=FKBP10 PE=1 SV=1	FALSE	0	33.02	23.3677	10	27	10	1	582	64.2	5.62	High	High	High	High	High	High		3.29974e+08	2.77881e+08	2.07676e+08	1.55095e+07	1.46166e+07	3.0568e+06	0.983	27.65	10
FALSE	High	Master Protein	Q9H7Z7	Prostaglandin E synthase 2 OS=Homo sapiens OX=9606 GN=PTGES2 PE=1 SV=1	FALSE	0	32.967	31.8302	6	24	6	1	377	41.9	9.16	High	High	High	High	High	High		1.80823e+07	1.47799e+07	1.35494e+07	4.52829e+06	1.2399e+07	9.81205e+06	0.701	54.55	6
FALSE	High	Master Protein	Q59G24	Activated RNA polymerase II transcription cofactor 4 variant (Fragment) OS=Homo sapiens OX=9606 PE=2 SV=1	FALSE	0	32.94	40.2985	8	31	8	1	134	15.1	9.38	High	High	High	High	High	High		1.01288e+08	1.82912e+08	1.27751e+08	4.58595e+07	1.00773e+08	6.82327e+07	4.337	73.55	8
FALSE	High	Master Protein	Q14738	Serine/threonine-protein phosphatase 2A 56 kDa regulatory subunit delta isoform OS=Homo sapiens OX=9606 GN=PPP2R5D PE=1 SV=1	FALSE	0	32.926	18.2724	7	27	6	1	602	69.9	8.13	High	High	High	High	High	High		1.38609e+07	1.34767e+07	4.80724e+06	4.58293e+06	9.65137e+06	794743	0.874	37.53	7
FALSE	High	Master Protein	P60891	Ribose-phosphate pyrophosphokinase 1 OS=Homo sapiens OX=9606 GN=PRPS1 PE=1 SV=2	FALSE	0	32.919	27.3585	9	30	3	1	318	34.8	6.98	High	High	High	Not Found	Not Found	High		306688	3.35215e+07	8.62861e+06			2.11953e+07	2.548	33.84	9
FALSE	High	Master Protein	Q6FGV9	PMVK protein (Fragment) OS=Homo sapiens OX=9606 GN=PMVK PE=2 SV=1	FALSE	0	32.897	45.3125	8	24	8	1	192	22	5.73	High	High	High	High	High	High		1.0571e+07	2.2076e+07	6.38911e+06	7.64703e+06	1.11968e+07	1.01097e+07	3.394	46.74	8
FALSE	High	Master Protein	P62249	40S ribosomal protein S16 OS=Homo sapiens OX=9606 GN=RPS16 PE=1 SV=2	FALSE	0	32.882	49.3151	8	37	8	1	146	16.4	10.21	High	High	High	High	High	High		1.56659e+08	1.63976e+08	7.26114e+07	6.84173e+07	9.81985e+07	7.6787e+07	7.254	66.62	8
FALSE	High	Master Protein	Q9BW27	Nuclear pore complex protein Nup85 OS=Homo sapiens OX=9606 GN=NUP85 PE=1 SV=1	FALSE	0	32.855	16.4634	8	25	8	1	656	75	5.55	High	High	High	High	High	High		4.83523e+06	1.80415e+07	1.00719e+07	4.59203e+06	4.50598e+06	3.22073e+06	0.84	34.36	8
FALSE	High	Master Protein	A0A024RA75	3-hydroxyisobutyrate dehydrogenase OS=Homo sapiens OX=9606 GN=HIBADH PE=3 SV=1	FALSE	0	32.823	29.4643	7	29	7	1	336	35.3	8.13	High	High	High	High	High	High		4.56413e+06	21897646	1.97183e+07	7.95948e+06	1.37298e+07	1.01319e+07	1.955	68.25	7
FALSE	High	Master Protein	B3KY04	cDNA FLJ46506 fis, clone THYMU3030752, highly similar to BTB/POZ domain-containing protein KCTD12 OS=Homo sapiens OX=9606 PE=2 SV=1	FALSE	0	32.822	29.8462	9	34	9	1	325	35.7	5.64	High	High	High	High	High	High		3.42826e+07	4.72308e+07	2.91598e+07	1.45546e+07	2.7458e+07	2.48334e+07	1.818	81.48	9
FALSE	High	Master Protein	A0A024R3W7	Eukaryotic translation elongation factor 1 beta 2, isoform CRA_a OS=Homo sapiens OX=9606 GN=EEF1B2 PE=3 SV=1	FALSE	0	32.735	28.4444	4	23	4	1	225	24.7	4.67	High	High	High	High	High	High		1.55968e+08	2.12668e+08	1.5946e+08	7.15099e+07	6.69584e+07	7.80914e+07	1.512	71.13	4
FALSE	High	Master Protein	B4DT57	cDNA FLJ61383, highly similar to Serine/threonine-protein kinase 24 OS=Homo sapiens OX=9606 PE=2 SV=1	FALSE	0	32.697	16.8889	7	17	3	1	450	50	5.6	High	High	High	High	High	Not Found		3.73791e+06	5.10962e+06	5.08814e+06	3.49908e+06	392177		1.089	34.03	7
FALSE	High	Master Protein	B2R7W4	cDNA, FLJ93632, highly similar to Homo sapiens heterogeneous nuclear ribonucleoprotein R (HNRPR), mRNA OS=Homo sapiens OX=9606 PE=2 SV=1	FALSE	0	32.697	15.1659	8	29	5	1	633	70.9	7.74	High	High	High	High	High	High		2.21631e+07	1.87533e+07	2.26667e+07	6.77414e+06	1.08416e+07	9.60201e+06	0.585	63.32	8
FALSE	High	Master Protein	J3KNF8	Cytochrome b5 type B (Outer mitochondrial membrane), isoform CRA_a OS=Homo sapiens OX=9606 GN=CYB5B PE=1 SV=1	FALSE	0	32.694	52	5	16	5	1	150	16.7	4.97	High	High	High	High	High	High		4.45797e+07	6.55093e+07	3.76765e+07	7.70802e+07	4.14795e+07		4.995	42.36	5
FALSE	High	Master Protein	J3KN66	Torsin-1A-interacting protein 1 OS=Homo sapiens OX=9606 GN=TOR1AIP1 PE=1 SV=1	FALSE	0	32.67	18.8648	7	19	7	1	599	67.8	7.9	High	High	High	High	High	High		1.4336e+07	2.19583e+07	1.17695e+07	4.14406e+06	1.74283e+07	1.5251e+07	0.565	43.42	7
FALSE	High	Master Protein	P36507	Dual specificity mitogen-activated protein kinase kinase 2 OS=Homo sapiens OX=9606 GN=MAP2K2 PE=1 SV=1	FALSE	0	32.631	27	7	22	2	1	400	44.4	6.55	Not Found	High	High	High	High	High			14090344	1.60735e+07	1.49821e+07	1.18992e+07	9.08416e+06	1.404	35.29	7
FALSE	High	Master Protein	Q13098-7	Isoform 2 of COP9 signalosome complex subunit 1 OS=Homo sapiens OX=9606 GN=GPS1	FALSE	0	32.587	25.4269	9	34	9	1	527	59	6.32	High	High	High	High	High	High		2.19293e+07	2.75593e+07	1.79324e+07	1.16425e+07	1.91669e+07	1.29302e+07	1.096	63.22	9
FALSE	High	Master Protein	P13646	Keratin, type I cytoskeletal 13 OS=Homo sapiens OX=9606 GN=KRT13 PE=1 SV=4	FALSE	0	32.559	15.0655	9	43	2	1	458	49.6	4.96	Not Found	Not Found	Not Found	Not Found	High	Not Found						1.19064e+07		1.054	91.24	9
FALSE	High	Master Protein	Q02952	A-kinase anchor protein 12 OS=Homo sapiens OX=9606 GN=AKAP12 PE=1 SV=4	FALSE	0	32.412	5.83614	6	11	3	1	1782	191.4	4.41	Not Found	Not Found	Not Found	High	High	High					862160	2.09045e+07	1.61647e+07	0.157	35.06	6
FALSE	High	Master Protein	P62314	Small nuclear ribonucleoprotein Sm D1 OS=Homo sapiens OX=9606 GN=SNRPD1 PE=1 SV=1	FALSE	0	32.406	54.6218	4	21	4	1	119	13.3	11.56	High	High	High	High	High	High		4.92053e+07	3.25093e+07	4.77836e+07	2.07958e+07	1.14758e+07	1.58472e+07	14.849	39.24	4
FALSE	High	Master Protein	Q8NE71	ATP-binding cassette sub-family F member 1 OS=Homo sapiens OX=9606 GN=ABCF1 PE=1 SV=2	FALSE	0	32.404	15.7396	9	19	9	1	845	95.9	6.8	High	High	High	High	High	High		1.56767e+07	1.69423e+07	1.4978e+07	7.53108e+06	1.37843e+07	9.2755e+06	0.554	44.57	9
FALSE	High	Master Protein	A7BI36	p180/ribosome receptor OS=Homo sapiens OX=9606 GN=RRBP1 PE=2 SV=2	FALSE	0	32.31	6.16883	8	15	8	1	1540	165.6	8.97	High	High	High	High	High	High		8.98086e+06	1.18065e+07	1.12038e+07	3.05546e+06	9.87096e+06	7.36359e+06	0.184	33.71	8
FALSE	High	Master Protein	P61086	Ubiquitin-conjugating enzyme E2 K OS=Homo sapiens OX=9606 GN=UBE2K PE=1 SV=3	FALSE	0	32.309	50	6	20	6	1	200	22.4	5.44	High	High	High	Not Found	High	High		2.79357e+07	1.42028e+07	2.01598e+07		15001351	8.83316e+06	2.162	42.47	6
FALSE	High	Master Protein	P39687	Acidic leucine-rich nuclear phosphoprotein 32 family member A OS=Homo sapiens OX=9606 GN=ANP32A PE=1 SV=1	FALSE	0	32.306	20.4819	10	38	5	1	249	28.6	4.09	High	High	High	Not Found	High	High		2.03224e+07	4.06488e+07	6.10337e+07		4.42752e+07	3.27384e+07	9	71.2	10
FALSE	High	Master Protein	A8K6A6	cDNA FLJ78619, highly similar to Homo sapiens melanoma cell adhesion molecule (MCAM), mRNA OS=Homo sapiens OX=9606 PE=2 SV=1	FALSE	0	32.298	19.8142	9	28	9	1	646	71.6	5.67	High	High	High	High	High	High		3.58498e+07	3.67399e+07	4.1883e+07	1.01347e+07	2.05626e+07	1.60047e+07	0.751	53.53	9
FALSE	High	Master Protein	Q99615	DnaJ homolog subfamily C member 7 OS=Homo sapiens OX=9606 GN=DNAJC7 PE=1 SV=2	FALSE	0	32.238	16.5992	7	24	7	1	494	56.4	6.96	High	High	High	High	High	High		2.9936e+07	2.13241e+07	1.92322e+07	9.74907e+06	1.22625e+07	1.00156e+07	0.645	57.3	7
FALSE	High	Master Protein	A8K6I4	cDNA FLJ76877, highly similar to Homo sapiens superkiller viralicidic activity 2-like 2 (SKIV2L2), mRNA OS=Homo sapiens OX=9606 PE=2 SV=1	FALSE	0	32.158	11.9002	9	22	9	1	1042	117.8	6.54	High	High	High	High	High	High		1.21074e+07	7.29312e+06	1.15727e+07	4.01877e+06	5.16438e+06	4.8626e+06	0.45	26.78	9
FALSE	High	Master Protein	Q6NS36	Ferritin (Fragment) OS=Homo sapiens OX=9606 GN=FTH1 PE=2 SV=1	FALSE	0	31.977	30.6034	6	23	6	1	232	26.2	6.52	High	High	High	High	High	High		8.10311e+06	7.29256e+06	2.66308e+07	9.81426e+06	5.33462e+07	3.9184e+07	2.415	22.34	6
FALSE	High	Master Protein	A0A0S2Z5M8	ElaC homolog 2 (E. coli), isoform CRA_b (Fragment) OS=Homo sapiens OX=9606 GN=ELAC2 PE=2 SV=1	FALSE	0	31.955	16.3438	7	23	7	1	826	92.2	7.9	High	High	High	High	High	High		1.93233e+07	2.2842e+07	2.04592e+07	6.79673e+06	1.38941e+07	1.06738e+07	0.435	36.25	7
FALSE	High	Master Protein	B7ZMF2	Fanconi anemia, complementation group I OS=Homo sapiens OX=9606 GN=FANCI PE=2 SV=1	FALSE	0	31.947	9.33735	9	21	9	1	1328	149.2	6.74	High	High	High	High	High	High		8.30527e+06	9.64696e+06	4.78835e+06	2.06485e+06	5.22279e+06	3.60726e+06	0.269	45.07	9
FALSE	High	Master Protein	Q9Y2W1	Thyroid hormone receptor-associated protein 3 OS=Homo sapiens OX=9606 GN=THRAP3 PE=1 SV=2	FALSE	0	31.843	14.2408	9	14	9	1	955	108.6	10.15	High	High	High	Not Found	High	High		1.8268e+07	1.13212e+07	1.12886e+07		1.97915e+06	1.91477e+06	0.429	25.15	9
FALSE	High	Master Protein	Q9H4A6	Golgi phosphoprotein 3 OS=Homo sapiens OX=9606 GN=GOLPH3 PE=1 SV=1	FALSE	0	31.789	29.8658	6	31	6	1	298	33.8	6.44	High	High	High	High	High	High		1.75916e+07	2.61289e+07	2.0484e+07	2.33349e+06	7.26931e+06	2.8805e+06	1.448	44.2	6
FALSE	High	Master Protein	A0A024R7W9	COP9 constitutive photomorphogenic homolog subunit 5 (Arabidopsis), isoform CRA_a OS=Homo sapiens OX=9606 GN=COPS5 PE=2 SV=1	FALSE	0	31.775	46.1078	9	18	9	1	334	37.6	6.54	High	High	High	High	High	High		2.11012e+07	2.1224e+07	1.17454e+07	1.73957e+06	1.01532e+07	2.25332e+07	2.162	28.98	9
FALSE	High	Master Protein	Q13228-4	Isoform 4 of Methanethiol oxidase OS=Homo sapiens OX=9606 GN=SELENBP1	FALSE	0	31.768	24.5136	9	30	9	1	514	56.8	6.48	High	High	High	High	High	High		2.189e+07	2.20932e+07	1.87438e+07	4.5044e+06	1.27561e+07	1.16524e+07	0.874	44.79	9
FALSE	High	Master Protein	P04179	Superoxide dismutase [Mn], mitochondrial OS=Homo sapiens OX=9606 GN=SOD2 PE=1 SV=3	FALSE	0	31.716	37.8378	6	27	6	1	222	24.7	8.25	High	High	High	High	High	High		3.09892e+07	3.98218e+07	2.17809e+07	2.31755e+07	2.58642e+07	3.36217e+07	2.455	59.43	6
FALSE	High	Master Protein	Q9Y263	Phospholipase A-2-activating protein OS=Homo sapiens OX=9606 GN=PLAA PE=1 SV=2	FALSE	0	31.692	17.4843	9	18	9	1	795	87.1	6.37	High	High	High	High	High	High		7.77096e+06	8.14187e+06	1.25189e+07	3.53346e+06	9.90133e+06	7.0303e+06	0.501	29.36	9
FALSE	High	Master Protein	P20020-1	Isoform D of Plasma membrane calcium-transporting ATPase 1 OS=Homo sapiens OX=9606 GN=ATP2B1	FALSE	0	31.686	9.85692	8	14	4	1	1258	138.7	6.04	High	Not Found	High	Not Found	High	Not Found		1.21074e+07		676103		1.98938e+06		0.306	32.36	8
FALSE	High	Master Protein	P52788	Spermine synthase OS=Homo sapiens OX=9606 GN=SMS PE=1 SV=2	FALSE	0	31.681	41.2568	9	22	9	1	366	41.2	5.02	High	High	High	High	High	High		2.13816e+07	1.70116e+07	4.16553e+06	1.22612e+07	8.72847e+06	1.09318e+07	1.721	41.97	9
FALSE	High	Master Protein	P25788	Proteasome subunit alpha type-3 OS=Homo sapiens OX=9606 GN=PSMA3 PE=1 SV=2	FALSE	0	31.612	25.8824	7	29	7	1	255	28.4	5.33	High	High	High	High	High	High		6.67403e+07	9.13274e+07	6.62124e+07	5.05671e+07	7.1788e+07	6.32739e+07	3.394	66.59	7
FALSE	High	Master Protein	A0A024R7V6	RAB2, member RAS oncogene family, isoform CRA_a OS=Homo sapiens OX=9606 GN=RAB2 PE=4 SV=1	FALSE	0	31.482	43.8679	7	31	7	1	212	23.5	6.54	High	High	High	High	High	High		3.82731e+07	4.31067e+07	2.25693e+07	2.0872e+07	2.43512e+07	2.04638e+07	1.929	100.92	7
FALSE	High	Master Protein	A0A024R8A2	GTPase activating protein and VPS9 domains 1, isoform CRA_d OS=Homo sapiens OX=9606 GN=GAPVD1 PE=4 SV=1	FALSE	0	31.395	8.67518	9	14	9	1	1487	166.1	5.21	High	High	High	Not Found	High	High		1.48113e+07	9.45073e+06	9.25302e+06		6.79748e+06	6.4984e+06	0.292	24.67	9
FALSE	High	Master Protein	Q07666	KH domain-containing, RNA-binding, signal transduction-associated protein 1 OS=Homo sapiens OX=9606 GN=KHDRBS1 PE=1 SV=1	FALSE	0	31.322	16.0271	6	32	6	1	443	48.2	8.66	High	High	High	High	High	High		1.01772e+08	1.17911e+08	3.52977e+07	3.75849e+07	5.70414e+07	4.91822e+07	1.371	51.25	6
FALSE	High	Master Protein	Q86UA3	Chromosome 12 open reading frame 10, isoform CRA_b OS=Homo sapiens OX=9606 GN=C12orf10 PE=1 SV=1	FALSE	0	31.287	28.9894	8	20	8	1	376	42.5	6.84	High	High	High	High	High	High		1.37459e+07	2.16142e+07	1.83873e+07	1.0677e+07	2.60785e+07	1.95915e+07	0.978	45.76	8
FALSE	High	Master Protein	Q92734	Protein TFG OS=Homo sapiens OX=9606 GN=TFG PE=1 SV=2	FALSE	0	31.273	27	7	21	7	1	400	43.4	5.1	High	High	High	High	High	High		5.90126e+07	6.1653e+07	1.52912e+07	3.10824e+07	5.25534e+07	4.08787e+07	3.125	34.39	7
FALSE	High	Master Protein	A8QI98	DIS3 OS=Homo sapiens OX=9606 PE=2 SV=1	FALSE	0	31.211	14.3006	8	21	8	1	958	109	7.14	High	High	High	High	High	High		1.27353e+07	1.54207e+07	9.2151e+06	2.17513e+06	1.04259e+07	7.1523e+06	0.448	23.12	8
FALSE	High	Master Protein	B4E106	cDNA FLJ53399, highly similar to Monocarboxylate transporter 1 OS=Homo sapiens OX=9606 PE=2 SV=1	FALSE	0	31.147	15	6	22	6	1	480	51.8	8.75	High	High	High	High	High	High		1.29109e+07	40397905	3.50117e+06	1.0452e+06	3.20049e+07	23990391	1.581	41.45	6
FALSE	High	Master Protein	P68036-3	Isoform 3 of Ubiquitin-conjugating enzyme E2 L3 OS=Homo sapiens OX=9606 GN=UBE2L3	FALSE	0	31.08	36.3208	7	27	4	1	212	24	8.75	High	High	High	High	High	High		1.05173e+08	6.75312e+07	2.8362e+07	2.23633e+07	6.39334e+07	2.97364e+07	4.623	34.13	7
FALSE	High	Master Protein	V9HW41	Epididymis secretory protein Li 71 OS=Homo sapiens OX=9606 GN=HEL-S-71 PE=2 SV=1	FALSE	0	31.075	67.1053	7	31	7	1	152	17.1	6.57	High	High	High	High	High	High		4.96236e+07	7.56359e+07	2.78394e+07	2.97994e+07	6.19065e+07	4.60017e+07	4.337	72.62	7
FALSE	High	Master Protein	Q8WU90	Zinc finger CCCH domain-containing protein 15 OS=Homo sapiens OX=9606 GN=ZC3H15 PE=1 SV=1	FALSE	0	31.068	25.3521	7	20	7	1	426	48.6	5.31	High	High	High	High	High	High		2.3404e+07	1.95476e+07	2.16396e+07	1.45271e+07	7.66241e+06	1.4393e+07	0.711	55.59	7
FALSE	High	Master Protein	Q8WVX7	Ribosomal protein S19 (Fragment) OS=Homo sapiens OX=9606 PE=2 SV=1	FALSE	0	31.054	28.6624	7	41	7	1	157	17.3	10.52	High	High	High	High	High	High		1.1899e+08	1.57603e+08	112718527	5.37931e+07	1.01776e+08	7.87698e+07	3.125	108.92	7
FALSE	High	Master Protein	A8MUS3	60S ribosomal protein L23a OS=Homo sapiens OX=9606 GN=RPL23A PE=1 SV=1	FALSE	0	31.04	32.4742	8	34	8	1	194	21.9	10.48	High	High	High	High	High	High		5.83028e+07	8.20575e+07	4.41586e+07	4.08493e+07	5.71903e+07	4.64095e+07	5.579	54.24	8
FALSE	High	Master Protein	Q96A33	Coiled-coil domain-containing protein 47 OS=Homo sapiens OX=9606 GN=CCDC47 PE=1 SV=1	FALSE	0	31.025	23.3954	8	24	8	1	483	55.8	4.87	High	High	High	Not Found	High	High		1.14088e+07	9.1574e+06	1.93113e+07		1.34809e+07	1.38903e+07	1.721	21.97	8
FALSE	High	Master Protein	Q4LE60	TNPO2 variant protein (Fragment) OS=Homo sapiens OX=9606 GN=TNPO2 variant protein PE=2 SV=1	FALSE	0	30.988	8.37298	8	27	1	1	1051	117.6	5.64	High	Not Found	Not Found	Not Found	Not Found	Not Found		4.5905e+06						0.557	45.73	8
FALSE	High	Master Protein	B2RAQ8	cDNA, FLJ95058, highly similar to Homo sapiens carnitine palmitoyltransferase 1A (liver) (CPT1A),nuclear gene encoding mitochondrial protein, mRNA OS=Homo sapiens OX=9606 PE=2 SV=1	FALSE	0	30.978	13.7128	8	21	8	1	773	88.3	8.59	High	High	High	High	Not Found	High		1.21265e+07	1.48714e+07	1.05116e+07	2.71801e+06		4.21005e+07	0.569	30.93	8
FALSE	High	Master Protein	P26583	High mobility group protein B2 OS=Homo sapiens OX=9606 GN=HMGB2 PE=1 SV=2	FALSE	0	30.957	27.7512	7	19	6	1	209	24	7.81	High	High	High	High	High	High		25927831	5.47061e+07	17586944		2.61496e+07	2.98527e+07	3.125	45.08	7
FALSE	High	Master Protein	A0A1B0GUA3	KIF1-binding protein OS=Homo sapiens OX=9606 GN=KIF1BP PE=1 SV=1	FALSE	0	30.95	14.2415	6	13	6	1	646	74.7	5.76	High	High	High	Not Found	High	High		2.28036e+06	1.07007e+07	8.45145e+06		1.2039e+07	5.67645e+06	0.645	23.17	6
FALSE	High	Master Protein	Q04323	UBX domain-containing protein 1 OS=Homo sapiens OX=9606 GN=UBXN1 PE=1 SV=2	FALSE	0	30.871	49.4949	8	24	8	1	297	33.3	5.25	High	High	High	High	High	High		1.8492e+07	3.03096e+07	1.6284e+07	1.34768e+07	9.03733e+06	1.1949e+07	3.394	43.67	8
FALSE	High	Master Protein	P40222	Alpha-taxilin OS=Homo sapiens OX=9606 GN=TXLNA PE=1 SV=3	FALSE	0	30.828	20.696	8	12	8	1	546	61.9	6.52	High	High	High	Not Found	High	High		8.81227e+06	1.77788e+07	1.06002e+07		11791075	1.38354e+07	0.719	18.48	8
FALSE	High	Master Protein	Q6FGM0	SH3-domain GRB2-like 1, isoform CRA_b OS=Homo sapiens OX=9606 GN=SH3GL1 PE=1 SV=1	FALSE	0	30.81	29.3478	9	20	9	1	368	41.5	5.43	High	High	High	High	High	High		1.32496e+07	1.4437e+07	1.36371e+07	3.97894e+06	1.65484e+07	1.29117e+07	1.462	22.29	9
FALSE	High	Master Protein	O43681	ATPase ASNA1 OS=Homo sapiens OX=9606 GN=ASNA1 PE=1 SV=2	FALSE	0	30.79	30.4598	8	20	8	1	348	38.8	4.91	High	High	High	High	High	High		3.54298e+07	3.1487e+07	2.09448e+07	1.36237e+07	2.09981e+07	1.61132e+07	1.955	38.78	8
FALSE	High	Master Protein	A0A140VJF4	Biliverdin reductase A OS=Homo sapiens OX=9606 PE=2 SV=1	FALSE	0	30.789	33.7838	8	24	8	1	296	33.4	6.44	High	High	High	High	High	High		2.25047e+07	3.9375e+07	1.90105e+07	1.57853e+07	2.74059e+07	2.19653e+07	1.637	65.41	8
FALSE	High	Master Protein	A0A024R2C5	Vacuolar protein sorting 4B (Yeast), isoform CRA_a OS=Homo sapiens OX=9606 GN=VPS4B PE=3 SV=1	FALSE	0	30.743	24.3243	7	20	7	1	444	49.3	7.23	High	High	High	High	High	High		1.46656e+07	1.245e+07	1.15597e+07	8.47475e+06	9.63263e+06	8.89951e+06	1.043	23.04	7
FALSE	High	Master Protein	X5D2M8	Major vault protein isoform A (Fragment) OS=Homo sapiens OX=9606 GN=MVP PE=2 SV=1	FALSE	0	30.69	18.2531	10	27	10	1	893	99.3	5.48	High	High	High	High	High	High		4.71615e+06	2.78821e+07	4.66809e+06	4.1868e+06	3.59844e+07	8.5614e+06	0.557	25.88	10
FALSE	High	Master Protein	Q14558-2	Isoform 2 of Phosphoribosyl pyrophosphate synthase-associated protein 1 OS=Homo sapiens OX=9606 GN=PRPSAP1	FALSE	0	30.643	24.9351	7	28	5	1	385	42.4	8.47	High	High	High	High	High	High		8.97642e+06	1.26491e+07	8.52416e+06	5.37994e+06	1.10834e+07	7.13769e+06	1.031	42.93	7
FALSE	High	Master Protein	Q9Y2A7-2	Isoform 2 of Nck-associated protein 1 OS=Homo sapiens OX=9606 GN=NCKAP1	FALSE	0	30.572	11.0229	8	23	8	1	1134	129.4	6.68	High	High	High	High	High	High		1.6611e+07	1.77841e+07	1.42603e+07	6.83441e+06	4.56316e+06	6.84908e+06	0.356	25.96	8
FALSE	High	Master Protein	O96019	Actin-like protein 6A OS=Homo sapiens OX=9606 GN=ACTL6A PE=1 SV=1	FALSE	0	30.479	26.1072	8	26	8	1	429	47.4	5.6	High	High	High	High	High	High		3.62921e+07	3.0398e+07	3.499e+07	1.564e+07	2.43301e+07	1.9138e+07	1.404	50.81	8
FALSE	High	Master Protein	A8K651	cDNA FLJ75700, highly similar to Homo sapiens complement component 1, q subcomponent binding protein (C1QBP), nuclear gene encoding mitochondrial protein, mRNA OS=Homo sapiens OX=9606 PE=2 SV=1	FALSE	0	30.444	37.234	5	29	5	1	282	31.4	4.84	High	High	High	High	High	High		8.69978e+07	5.59803e+07	2.8573e+07	2.35408e+07	2.74438e+07	2.68647e+07	1.929	42.76	5
FALSE	High	Master Protein	A0A024R8Z9	Aspartyl-tRNA synthetase 2 (Mitochondrial), isoform CRA_b OS=Homo sapiens OX=9606 GN=DARS2 PE=3 SV=1	FALSE	0	30.347	19.845	8	23	8	1	645	73.5	8.02	High	High	High	High	High	High		1.21821e+07	2.56843e+07	1.68117e+07	1.03604e+07	1.81164e+07	1.47169e+07	0.535	38.42	8
FALSE	High	Master Protein	P46782	40S ribosomal protein S5 OS=Homo sapiens OX=9606 GN=RPS5 PE=1 SV=4	FALSE	0	30.315	42.1569	6	35	6	1	204	22.9	9.72	High	High	High	High	High	High	Acetyl [N-Term]	2.81959e+07	7.82852e+07	3.16112e+07	8.07895e+06	2.31807e+07	1.22571e+07	6.943	41.23	6
FALSE	High	Master Protein	Q9ULV4-3	Isoform 3 of Coronin-1C OS=Homo sapiens OX=9606 GN=CORO1C	FALSE	0	30.265	20.1139	7	25	7	1	527	58.9	7.75	High	High	High	High	High	High		1.18156e+07	1.57972e+07	1.73449e+07	1.49668e+07	12815919	1.63479e+07	0.711	49.21	7
FALSE	High	Master Protein	P59998-3	Isoform 3 of Actin-related protein 2/3 complex subunit 4 OS=Homo sapiens OX=9606 GN=ARPC4	FALSE	0	30.208	42.7807	6	29	6	1	187	21.6	8.59	High	High	High	High	High	High		7.70114e+07	6.41846e+07	4.10192e+07	4.84912e+07	5.31039e+07	4.34249e+07	2.455	72.69	6
FALSE	High	Master Protein	H0Y368	Dolichol-phosphate mannosyltransferase subunit 1 (Fragment) OS=Homo sapiens OX=9606 GN=DPM1 PE=1 SV=1	FALSE	0	30.097	38.6441	8	33	8	1	295	33.3	9.14	High	High	High	High	High	High		3.68609e+07	2.80492e+07	3.13344e+07	1.09319e+07	1.74083e+07	1.32522e+07	1.637	45.48	8
FALSE	High	Master Protein	A0A024R5K1	Coronin OS=Homo sapiens OX=9606 GN=CORO1B PE=3 SV=1	FALSE	0	30.08	22.0859	8	26	8	1	489	54.2	5.88	High	High	High	High	High	High		1.20333e+07	1.03867e+07	1.1678e+07	7.95069e+06	1.06254e+07	8.56149e+06	0.905	45.18	8
FALSE	High	Master Protein	Q59GW5	Tripartite motif-containing 25 variant (Fragment) OS=Homo sapiens OX=9606 PE=2 SV=1	FALSE	0	30.04	14.1304	7	24	7	1	644	72.2	8.06	High	High	High	High	High	High		1.88983e+07	2.07524e+07	1.50558e+07	7.68875e+06	2.05242e+07	1.75551e+07	0.679	46.29	7
FALSE	High	Master Protein	Q02750	Dual specificity mitogen-activated protein kinase kinase 1 OS=Homo sapiens OX=9606 GN=MAP2K1 PE=1 SV=2	FALSE	0	30.028	28.7532	7	19	5	1	393	43.4	6.62	High	High	High	Not Found	High	High		8.06809e+06	1.79218e+07	1.2808e+07		1.8946e+07	1.17878e+07	1.404	32.07	7
FALSE	High	Master Protein	J3KTL2	Serine/arginine-rich-splicing factor 1 OS=Homo sapiens OX=9606 GN=SRSF1 PE=1 SV=1	FALSE	0	30.02	32.4111	8	23	8	1	253	28.3	10.08	High	High	High	High	High	High		3.56901e+07	3.25285e+07	3.03907e+07	3.17101e+07	3.29622e+07	34555798	2.652	50.9	8
FALSE	High	Master Protein	H7BZJ3	Protein disulfide-isomerase A3 (Fragment) OS=Homo sapiens OX=9606 GN=PDIA3 PE=1 SV=1	FALSE	0	30.009	41.4634	6	27	1	1	123	13.5	7.3	High	High	High	High	High	High		2.73173e+08	273789010	274416057	2.20493e+08	1.95994e+08	1.68463e+08	4.995	84.14	6
FALSE	High	Master Protein	Q0VAB1	Translocase of inner mitochondrial membrane 50 homolog (S. cerevisiae) OS=Homo sapiens OX=9606 GN=TIMM50 PE=2 SV=1	FALSE	0	29.919	19.7368	6	18	6	1	456	50.4	9.42	High	High	High	High	High	High		1.36735e+07	2.28009e+07	1.06896e+07	1.1956e+07	1.02089e+07	9.64635e+06	1.089	38.53	6
FALSE	High	Master Protein	Q16630-2	Isoform 2 of Cleavage and polyadenylation specificity factor subunit 6 OS=Homo sapiens OX=9606 GN=CPSF6	FALSE	0	29.907	15.9864	7	20	7	1	588	63.4	7.71	High	High	High	High	High	High		2.54121e+07	3.03897e+07	2.83305e+07	1.47714e+07	1.65211e+07	1.62314e+07	1.031	43.67	7
FALSE	High	Master Protein	A8K7H3	cDNA FLJ77670, highly similar to Homo sapiens ribosomal protein S15a (RPS15A), mRNA OS=Homo sapiens OX=9606 PE=2 SV=1	FALSE	0	29.875	32.3077	5	25	3	1	130	14.8	10.13	High	High	High	High	High	Not Found		7.64502e+07	9.72868e+07	1.7159e+07	1.01593e+07	2.05586e+07		3.329	70.24	5
FALSE	High	Master Protein	A0A140VJP2	Methionine adenosyltransferase 2 subunit beta OS=Homo sapiens OX=9606 PE=2 SV=1	FALSE	0	29.807	32.9341	8	16	8	1	334	37.5	7.36	High	High	High	High	High	High		2.21906e+07	2.76888e+07	2.25928e+07	2.27055e+07	1.23549e+07	6.98931e+06	1.404	30.02	8
FALSE	High	Master Protein	P25789	Proteasome subunit alpha type-4 OS=Homo sapiens OX=9606 GN=PSMA4 PE=1 SV=1	FALSE	0	29.796	27.9693	7	33	7	1	261	29.5	7.72	High	High	High	High	High	High		1.10773e+08	1.02982e+08	5.57582e+07	2.31364e+07	6.82993e+07	6.34832e+07	1.929	85.17	7
FALSE	High	Master Protein	O14828	Secretory carrier-associated membrane protein 3 OS=Homo sapiens OX=9606 GN=SCAMP3 PE=1 SV=3	FALSE	0	29.766	27.0893	5	21	5	1	347	38.3	7.64	High	High	High	High	High	High		3.84425e+07	4.39945e+07	3.00918e+07	2.72003e+07	2.97296e+07	2.58819e+07	1.512	70.88	5
FALSE	High	Master Protein	E7ESC6	Exportin-7 OS=Homo sapiens OX=9606 GN=XPO7 PE=1 SV=1	FALSE	0	29.691	10.2941	9	19	9	1	1088	124	6.48	High	High	High	High	High	High		1.27304e+07	12999431	2.16921e+07	2.87838e+06	4894243	1.07327e+07	0.382	26.2	9
FALSE	High	Master Protein	P23368	NAD-dependent malic enzyme, mitochondrial OS=Homo sapiens OX=9606 GN=ME2 PE=1 SV=1	FALSE	0	29.679	22.6027	8	26	7	1	584	65.4	7.61	High	High	High	High	High	High		1.11679e+07	2.5594e+07	2.03504e+07	6.23351e+06	2.01958e+07	1.51342e+07	0.748	40.93	8
FALSE	High	Master Protein	Q59EK3	Adaptor-related protein complex 1, mu 1 subunit variant (Fragment) OS=Homo sapiens OX=9606 PE=2 SV=1	FALSE	0	29.61	21.2446	7	18	7	1	466	53.2	8.88	High	High	High	High	High	High		1.22929e+07	1.44769e+07	11671658	5.99105e+06	1.77502e+07	1.47221e+07	0.682	48.96	7
FALSE	High	Master Protein	Q9Y4G6	Talin-2 OS=Homo sapiens OX=9606 GN=TLN2 PE=1 SV=4	FALSE	0	29.607	3.65854	7	29	1	1	2542	271.4	5.57	Not Found	Not Found	Not Found	Not Found	High	Not Found						506194		0.107	79.82	7
FALSE	High	Master Protein	A0A140VJJ2	S-formylglutathione hydrolase OS=Homo sapiens OX=9606 GN=ESD PE=2 SV=1	FALSE	0	29.518	30.8511	5	23	5	1	282	31.4	7.02	High	High	High	High	High	High		5.73311e+07	7.41884e+07	5.6284e+07	1.61773e+07	3.09743e+07	1.93356e+07	1.738	34.89	5
FALSE	High	Master Protein	P22090	40S ribosomal protein S4, Y isoform 1 OS=Homo sapiens OX=9606 GN=RPS4Y1 PE=1 SV=2	FALSE	0	29.398	22.0532	7	23	1	1	263	29.4	10.24	Not Found	Not Found	Not Found	Not Found	Not Found	High							2.78933e+06	1.637	41.23	7
FALSE	High	Master Protein	Q9UI26	Importin-11 OS=Homo sapiens OX=9606 GN=IPO11 PE=1 SV=1	FALSE	0	29.35	18.5641	10	29	10	1	975	112.5	5.25	High	High	High	High	High	High	Acetyl [N-Term]	8.08759e+06	8.74509e+06	1.21558e+07	1.96319e+06	9.03238e+06	5.65781e+06	0.758	17.74	10
FALSE	High	Master Protein	P62917	60S ribosomal protein L8 OS=Homo sapiens OX=9606 GN=RPL8 PE=1 SV=2	FALSE	0	29.34	28.7938	6	23	6	1	257	28	11.03	High	High	High	High	High	High		5.78961e+06	1.36404e+08	7.59263e+06	1.6095e+06	1.31575e+08	8.78678e+07	2.728	45.99	6
FALSE	High	Master Protein	B2R6A3	Na(+)/H(+) exchange regulatory cofactor NHE-RF OS=Homo sapiens OX=9606 PE=2 SV=1	FALSE	0	29.276	30.4469	7	17	7	1	358	38.9	5.77	High	High	High	Not Found	High	High		1.11304e+07	2.19416e+07	2.32375e+07		2.51341e+07	1.85945e+07	0.978	34.94	7
FALSE	High	Master Protein	Q14CX7	N-alpha-acetyltransferase 25, NatB auxiliary subunit OS=Homo sapiens OX=9606 GN=NAA25 PE=1 SV=1	FALSE	0	29.269	15.3292	9	21	9	1	972	112.2	6.64	High	High	High	High	High	High		8.35312e+06	6.35726e+06	5.83228e+06	2.00739e+06	4.484e+06	7.67369e+06	0.429	19.31	9
FALSE	High	Master Protein	Q53F64	Heterogeneous nuclear ribonucleoprotein AB isoform a variant (Fragment) OS=Homo sapiens OX=9606 PE=2 SV=1	FALSE	0	29.252	25	7	25	7	1	332	36	7.42	High	High	High	High	High	High		3.41849e+07	6.96366e+07	4.31909e+07	3.10041e+06	2.06825e+07	2.02072e+07	2.455	57.98	7
FALSE	High	Master Protein	P61604	10 kDa heat shock protein, mitochondrial OS=Homo sapiens OX=9606 GN=HSPE1 PE=1 SV=2	FALSE	0	29.211	54.902	7	26	4	1	102	10.9	8.92	High	High	High	High	High	High		7.69379e+07	9.14885e+07	3.58084e+07	32921071	3.03472e+07	2.24497e+07	6.943	48.73	7
FALSE	High	Master Protein	A0A024RDB0	Ubiquitin-activating enzyme E1-like 2, isoform CRA_a OS=Homo sapiens OX=9606 GN=UBE1L2 PE=4 SV=1	FALSE	0	29.201	9.79087	8	19	8	1	1052	117.9	6.14	High	High	High	High	High	High		8.3765e+06	1.553e+07	1.44669e+07	4.07451e+06	5.0076e+06	6.50182e+06	0.34	34.67	8
FALSE	High	Master Protein	B2R4D5	Actin-related protein 2/3 complex subunit 3 OS=Homo sapiens OX=9606 PE=2 SV=1	FALSE	0	29.174	26.9663	5	32	5	1	178	20.5	8.59	High	High	High	High	High	High		3.36691e+07	4.45068e+07	1.02145e+07	2.19344e+07	3.49254e+07	2.76892e+07	3.642	68.77	5
FALSE	High	Master Protein	B2R983	cDNA, FLJ94267, highly similar to Homo sapiens glutathione S-transferase omega 1 (GSTO1), mRNA OS=Homo sapiens OX=9606 PE=2 SV=1	FALSE	0	29.095	40.249	10	39	10	1	241	27.5	6.6	High	High	High	High	High	High		6.962e+07	1.06058e+08	6.99077e+07	2.33905e+07	7.08001e+07	6.04398e+07	3.217	59.12	10
FALSE	High	Master Protein	Q59GX7	Stearoyl-CoA desaturase variant (Fragment) OS=Homo sapiens OX=9606 PE=2 SV=1	FALSE	0	29.094	25.6831	6	31	6	1	366	42.3	9.25	High	High	High	High	High	High		4.47687e+07	7.21262e+07	3.79302e+07	2.54263e+07	2.42931e+07	2.33924e+07	1.637	34.58	6
FALSE	High	Master Protein	P50502	Hsc70-interacting protein OS=Homo sapiens OX=9606 GN=ST13 PE=1 SV=2	FALSE	0	29.061	22.7642	8	44	8	1	369	41.3	5.27	High	High	High	High	High	High		1.32687e+08	1.51608e+08	1.23922e+08	6.30592e+07	1.0792e+08	9.1203e+07	2.162	93.28	8
FALSE	High	Master Protein	P55327-3	Isoform 3 of Tumor protein D52 OS=Homo sapiens OX=9606 GN=TPD52	FALSE	0	29.039	49.5968	7	16	7	1	248	26.4	6.34	High	Not Found	Not Found	High	High	High		9.37145e+06			1.31597e+07	1.78624e+07	1.19075e+07	1.929	29.68	7
FALSE	High	Master Protein	P10909-2	Isoform 2 of Clusterin OS=Homo sapiens OX=9606 GN=CLU	FALSE	0	28.896	20.9581	8	25	8	1	501	57.8	6.68	High	High	High	High	High	High		1.6823e+07	2.42408e+07	1.58003e+07	9.64997e+06	1.92279e+07	1.55766e+07	0.978	47.73	8
FALSE	High	Master Protein	P08240	Signal recognition particle receptor subunit alpha OS=Homo sapiens OX=9606 GN=SRPRA PE=1 SV=2	FALSE	0	28.872	17.8683	8	23	8	1	638	69.8	8.95	High	High	High	High	High	High		7.48476e+06	9.59209e+06	6.49012e+06	1.35128e+06	5.29648e+06	3.26906e+06	0.658	39.38	8
FALSE	High	Master Protein	Q6XQN6	Nicotinate phosphoribosyltransferase OS=Homo sapiens OX=9606 GN=NAPRT PE=1 SV=2	FALSE	0	28.871	22.6766	7	26	7	1	538	57.5	5.68	High	High	High	High	High	High		3.73169e+06	3.60304e+06	3.47391e+06	5.80309e+06	1.25774e+07	9.13291e+06	0.931	32.09	7
FALSE	High	Master Protein	Q8WXX5	DnaJ homolog subfamily C member 9 OS=Homo sapiens OX=9606 GN=DNAJC9 PE=1 SV=1	FALSE	0	28.838	32.6923	6	31	6	1	260	29.9	5.73	High	High	High	High	High	High		1.70294e+07	1.87782e+07	1.17912e+07	7.94617e+06	1.14298e+07	9.33278e+06	1.448	55.88	6
FALSE	High	Master Protein	Q12996	Cleavage stimulation factor subunit 3 OS=Homo sapiens OX=9606 GN=CSTF3 PE=1 SV=1	FALSE	0	28.771	17.7127	8	18	8	1	717	82.9	8.12	High	High	High	Not Found	High	High		8.25429e+06	4.92821e+06	4.43291e+06		2.30125e+06	2.41423e+06	0.658	17.88	8
FALSE	High	Master Protein	Q15020	Squamous cell carcinoma antigen recognized by T-cells 3 OS=Homo sapiens OX=9606 GN=SART3 PE=1 SV=1	FALSE	0	28.77	9.86501	8	16	8	1	963	109.9	5.57	High	High	High	High	High	High		1.41893e+07	1.36925e+07	1.00667e+07	4.55578e+06	2.63439e+06	8395486	0.359	32.3	8
FALSE	High	Master Protein	Q6P2E9	Enhancer of mRNA-decapping protein 4 OS=Homo sapiens OX=9606 GN=EDC4 PE=1 SV=1	FALSE	0	28.752	9.99286	9	25	9	1	1401	151.6	5.86	High	High	High	High	High	High		1.25665e+07	2.62265e+07	1.22092e+07	6.78022e+06	6.59907e+06	3.10918e+06	0.369	11.91	9
FALSE	High	Master Protein	A0A024R6W2	Nudix (Nucleoside diphosphate linked moiety X)-type motif 21, isoform CRA_a OS=Homo sapiens OX=9606 GN=NUDT21 PE=4 SV=1	FALSE	0	28.663	37.8855	7	23	7	1	227	26.2	8.82	High	High	High	High	High	High		5.36379e+07	6.84785e+07	4.04735e+07	9.48312e+06	3.54823e+07	3.5448e+07	1.738	34.2	7
FALSE	High	Master Protein	A0A0S2Z3Q4	V-crk sarcoma virus CT10 oncogene-like protein isoform 1 (Fragment) OS=Homo sapiens OX=9606 GN=CRK PE=2 SV=1	FALSE	0	28.66	30.2632	7	21	7	1	304	33.8	5.55	High	High	High	High	High	High		1.16711e+07	5.01269e+06	1.52093e+07	9.03828e+06	1.59315e+07	1.21478e+07	1.783	32.72	7
FALSE	High	Master Protein	A0A024RDY3	Lysosomal-associated membrane protein 1, isoform CRA_a OS=Homo sapiens OX=9606 GN=LAMP1 PE=3 SV=1	FALSE	0	28.654	13.4293	7	35	7	1	417	44.9	8.75	High	High	High	High	High	High		1.21305e+08	1.50636e+08	9.11186e+07	8.60944e+06	1.01801e+08	7.712e+07	1.228	58.09	7
FALSE	High	Master Protein	P49753	Acyl-coenzyme A thioesterase 2, mitochondrial OS=Homo sapiens OX=9606 GN=ACOT2 PE=1 SV=6	FALSE	0	28.64	25.6729	7	17	7	1	483	53.2	8.47	High	High	High	High	High	High		7.50542e+06	6.31314e+06	8.83203e+06	2.14351e+06	2.743e+06	3.94108e+06	0.778	17.8	7
FALSE	High	Master Protein	Q14739	Lamin-B receptor OS=Homo sapiens OX=9606 GN=LBR PE=1 SV=2	FALSE	0	28.609	23.0894	9	19	1	1	615	70.7	9.36	Not Found	High	Not Found	Not Found	Not Found	Not Found			2.45806e+07					1.276	40.08	9
FALSE	High	Master Protein	Q6IBT1	Proteasome subunit beta type OS=Homo sapiens OX=9606 GN=PSMB7 PE=2 SV=1	FALSE	0	28.573	30.6859	7	20	7	1	277	29.9	7.68	High	High	High	High	High	High		5.52614e+07	4.54814e+07	2.60824e+07	3.03891e+07	3.01371e+07	3.81306e+07	2.728	40.3	7
FALSE	High	Master Protein	A0A0U1RRH7	Histone H2A OS=Homo sapiens OX=9606 PE=3 SV=1	FALSE	0	28.521	27.0588	5	27	3	1	170	18.5	11.52	High	High	High	High	High	High		6.74871e+07	1.153e+08	4.41397e+07	1.3426e+07	3.75031e+07	2.20564e+07	3.329	65.38	5
FALSE	High	Master Protein	Q9NR19-2	Isoform 2 of Acetyl-coenzyme A synthetase, cytoplasmic OS=Homo sapiens OX=9606 GN=ACSS2	FALSE	0	28.455	18.9076	7	28	7	1	714	80	6.74	High	High	High	High	High	High		1.25018e+07	1.89806e+07	1.63048e+07	7.35815e+06	1.49782e+07	1.11273e+07	0.808	47.1	7
FALSE	High	Master Protein	P49720	Proteasome subunit beta type-3 OS=Homo sapiens OX=9606 GN=PSMB3 PE=1 SV=2	FALSE	0	28.418	42.9268	6	34	6	1	205	22.9	6.55	High	High	High	High	High	High		6.32937e+07	4.86082e+07	3.36907e+07	3.77936e+07	3.78003e+07	3.25292e+07	4.995	84.84	6
FALSE	High	Master Protein	A0A024R8B6	Nucleoporin 214kDa, isoform CRA_b OS=Homo sapiens OX=9606 GN=NUP214 PE=4 SV=1	FALSE	0	28.418	6.0535	8	22	8	1	2131	218	8.18	High	High	High	High	High	High		1.1164e+07	5.80707e+06	1.21663e+07	2.32201e+06	4.26785e+06	3.17344e+06	0.255	19.79	8
FALSE	High	Master Protein	A8K335	Gamma-glutamyl hydrolase OS=Homo sapiens OX=9606 PE=2 SV=1	FALSE	0	28.399	25.4717	6	23	6	1	318	36	7.42	High	High	High	High	High	High		1.04841e+07	9.39424e+06	7.31525e+06	5.4478e+06	1.23502e+07	1.28312e+07	1.512	43.46	6
FALSE	High	Master Protein	A0A0A0MQX1	Unconventional myosin-X OS=Homo sapiens OX=9606 GN=MYO10 PE=1 SV=1	FALSE	0	28.348	5.31658	7	20	7	1	2069	238.4	6.14	High	High	Not Found	High	High	High		2.98227e+06	4.4093e+06		2.30859e+06	4.85976e+06	2.55069e+06	0.171	16.47	7
FALSE	High	Master Protein	P11908-2	Isoform 2 of Ribose-phosphate pyrophosphokinase 2 OS=Homo sapiens OX=9606 GN=PRPS2	FALSE	0	28.334	23.053	7	23	1	1	321	35	6.46	Not Found	Not Found	High	Not Found	Not Found	Not Found				1.40767e+07				1.637	31.43	7
FALSE	High	Master Protein	Q59GK9	Ribosomal protein L21 variant (Fragment) OS=Homo sapiens OX=9606 PE=2 SV=1	FALSE	0	28.327	36.1963	5	30	5	1	163	18.9	10.54	High	High	High	High	High	High		1.00286e+08	1.46374e+08	8.74485e+07	3.30645e+07	1.00277e+08	1.12471e+08	3.329	83.58	5
FALSE	High	Master Protein	A0A024R3R5	Lamin B receptor, isoform CRA_a OS=Homo sapiens OX=9606 GN=LBR PE=4 SV=1	FALSE	0	28.32	23.0894	9	21	1	1	615	70.7	9.36	Not Found	High	Not Found	Not Found	High	High			1.92112e+07			1.2644e+07	1.19061e+07	1.276	40.31	9
FALSE	High	Master Protein	Q9GZS3	WD repeat-containing protein 61 OS=Homo sapiens OX=9606 GN=WDR61 PE=1 SV=1	FALSE	0	28.292	36.7213	7	30	7	1	305	33.6	5.47	High	High	High	High	High	High		1.44559e+07	1.9402e+07	1.65517e+07	1.07983e+07	1.26213e+07	1.04424e+07	1.955	43.3	7
FALSE	High	Master Protein	A0A024QZD5	Small nuclear ribonucleoprotein 70kDa polypeptide (RNP antigen), isoform CRA_b OS=Homo sapiens OX=9606 GN=SNRP70 PE=4 SV=1	FALSE	0	28.279	21.968	9	28	9	1	437	51.5	9.94	High	High	High	High	High	High		2.72795e+07	3.82422e+07	2.44761e+07	3.12235e+07	1.84287e+07	1.63428e+07	2.162	33.87	9
FALSE	High	Master Protein	O15173-2	Isoform 2 of Membrane-associated progesterone receptor component 2 OS=Homo sapiens OX=9606 GN=PGRMC2	FALSE	0	28.243	32.3887	7	25	7	1	247	26.2	5.31	High	High	High	High	High	High		6.75406e+07	5.3931e+07	3.5514e+07	2.53815e+07	3.26162e+07	3.09196e+07	2.162	60.93	7
FALSE	High	Master Protein	Q9UH65	Switch-associated protein 70 OS=Homo sapiens OX=9606 GN=SWAP70 PE=1 SV=1	FALSE	0	28.233	19.1453	9	13	1	1	585	69	5.87	Not Found	High	High	Not Found	Not Found	Not Found			2.77812e+06	2.50089e+06				0.658	16.21	9
FALSE	High	Master Protein	Q59H39	Signal transducer and activator of transcription (Fragment) OS=Homo sapiens OX=9606 PE=2 SV=1	FALSE	0	28.216	12.3096	8	14	8	1	788	89.9	6.2	High	High	High	High	High	High		1.56868e+07	1.28337e+07	7.09859e+06	1.60913e+06	1.43127e+07	1.14329e+07	0.48	36.7	8
FALSE	High	Master Protein	V5YQL4	Adenosylhomocysteinase OS=Homo sapiens OX=9606 GN=FGFR2-AHCYL1 PE=2 SV=1	FALSE	0	28.198	7.69889	8	18	6	1	1169	130.8	6.77	High	High	High	Not Found	High	Not Found		2.24831e+07	3.5436e+07	1.15979e+07		2.11681e+07		0.425	31.8	8
FALSE	High	Master Protein	Q9Y6G9	Cytoplasmic dynein 1 light intermediate chain 1 OS=Homo sapiens OX=9606 GN=DYNC1LI1 PE=1 SV=3	FALSE	0	28.188	19.5029	7	20	7	1	523	56.5	6.42	High	High	High	High	High	High		2.12257e+07	5.98669e+06	9.3442e+06	9.22728e+06	1.22237e+07	8.79082e+06	0.812	28.52	7
FALSE	High	Master Protein	Q32P28-3	Isoform 3 of Prolyl 3-hydroxylase 1 OS=Homo sapiens OX=9606 GN=P3H1	FALSE	0	28.185	12.8109	8	22	8	1	804	90.6	5.71	High	High	High	High	High	High		30197955	2.84702e+07	2.22236e+07	1.67769e+06	4.94494e+06	3.83439e+06	0.658	31.04	8
FALSE	High	Master Protein	B3KM36	cDNA FLJ10153 fis, clone HEMBA1003417, highly similar to BAG family molecular chaperone regulator 2 OS=Homo sapiens OX=9606 PE=2 SV=1	FALSE	0	28.136	33.6493	6	24	6	1	211	23.7	6.7	High	High	High	High	High	High		3.25414e+07	2.92661e+07	2.22823e+07	1.03283e+07	1.77844e+07	1.50666e+07	1.738	44.03	6
FALSE	High	Master Protein	E5KS55	Succinate--CoA ligase [ADP-forming] subunit beta, mitochondrial OS=Homo sapiens OX=9606 GN=SUCLA2 PE=3 SV=1	FALSE	0	28.108	24.838	7	20	7	1	463	50.3	7.42	High	High	High	High	High	High		2.07452e+07	3.02388e+07	2.48816e+07	1.36301e+07	6.05026e+07	6.54863e+07	0.887	24.75	7
FALSE	High	Master Protein	B2R6R6	Serine/threonine-protein phosphatase OS=Homo sapiens OX=9606 PE=2 SV=1	FALSE	0	28.1	18.6373	6	13	6	1	499	56.8	6.16	High	High	High	Not Found	High	High		1.80543e+07	8.08908e+06	1.88675e+07		1.12346e+07	6.52316e+06	0.585	34.97	6
FALSE	High	Master Protein	C9JJ19	28S ribosomal protein S34, mitochondrial OS=Homo sapiens OX=9606 GN=MRPS34 PE=1 SV=2	FALSE	0	28.098	40	7	28	7	1	225	26.3	9.89	High	High	High	High	High	High		1.65089e+07	1.21233e+07	8.65514e+06	7.53779e+06	10122783	8.03117e+06	2.162	44.77	7
FALSE	High	Master Protein	P48739-3	Isoform 3 of Phosphatidylinositol transfer protein beta isoform OS=Homo sapiens OX=9606 GN=PITPNB	FALSE	0	27.995	35.5311	7	15	6	1	273	31.7	6.65	High	High	High	Not Found	High	High		3.64331e+07	3.96424e+07	1.54582e+07		1.62098e+07	1.85876e+07	0.957	29.07	7
FALSE	High	Master Protein	A0A024RAJ8	IQ motif containing GTPase activating protein 2, isoform CRA_b OS=Homo sapiens OX=9606 GN=IQGAP2 PE=4 SV=1	FALSE	0	27.984	9.71429	9	28	7	1	1575	180.5	5.58	High	High	High	Not Found	Not Found	Not Found		3.25465e+06	7.78992e+06	5.72084e+06				0.259	33.97	9
FALSE	High	Master Protein	B3KUJ0	cDNA FLJ39996 fis, clone STOMA2002166, highly similar to Splicing factor 3B subunit 4 OS=Homo sapiens OX=9606 PE=2 SV=1	FALSE	0	27.976	18.3962	4	22	4	1	424	44.5	8.24	High	High	High	High	High	High		1.21797e+07	1.38569e+07	1.32704e+07	6.8973e+06	26990474	3019071	1.512	37.15	4
FALSE	High	Master Protein	Q13501	Sequestosome-1 OS=Homo sapiens OX=9606 GN=SQSTM1 PE=1 SV=1	FALSE	0	27.942	30.6818	6	18	6	1	440	47.7	5.22	High	High	High	High	High	High		3.12421e+07	21978342	2.54201e+07	1.66325e+07	2.73065e+07	2.0144e+07	1.069	44.6	6
FALSE	High	Master Protein	P61254	60S ribosomal protein L26 OS=Homo sapiens OX=9606 GN=RPL26 PE=1 SV=1	FALSE	0	27.935	43.4483	9	27	1	1	145	17.2	10.55	Not Found	Not Found	Not Found	Not Found	High	High						2.42053e+06	2.86785e+06	15.681	42.14	9
FALSE	High	Master Protein	Q9UKD2	mRNA turnover protein 4 homolog OS=Homo sapiens OX=9606 GN=MRTO4 PE=1 SV=2	FALSE	0	27.904	34.3096	6	13	6	1	239	27.5	8.29	High	High	High	Not Found	High	Not Found		8.47725e+06	2.10063e+07	1.30431e+07		1.16367e+07		1.738	21.98	6
FALSE	High	Master Protein	A4D1U3	Single-stranded DNA binding protein 1, isoform CRA_a OS=Homo sapiens OX=9606 GN=SSBP1 PE=2 SV=1	FALSE	0	27.894	52.027	6	22	6	1	148	17.2	9.6	High	High	High	High	High	High		1.84495e+07	3.47305e+07	2.05361e+07	3.71351e+06	2.72571e+07	1.83611e+07	3.329	49.47	6
FALSE	High	Master Protein	A0A024R5X7	ClpX caseinolytic peptidase X homolog (E. coli), isoform CRA_a OS=Homo sapiens OX=9606 GN=CLPX PE=4 SV=1	FALSE	0	27.889	17.5355	8	16	8	1	633	69.2	7.58	High	High	High	High	High	High		5.97491e+06	4.34727e+06	7.05667e+06	5.22962e+06	6.57286e+06	5.55383e+06	0.602	23.86	8
FALSE	High	Master Protein	B2R7R5	cDNA, FLJ93570, highly similar to Homo sapiens phosphoribosyl pyrophosphate synthetase-associated protein 2 (PRPSAP2), mRNA OS=Homo sapiens OX=9606 PE=2 SV=1	FALSE	0	27.802	24.1192	6	22	4	1	369	40.9	7.44	High	High	High	High	High	High		1.01449e+07	6.21854e+06	8.04278e+06	6.88758e+06	1.14836e+07	9.01685e+06	0.859	34.93	6
FALSE	High	Master Protein	A0A0A0MTJ9	Neutral cholesterol ester hydrolase 1 OS=Homo sapiens OX=9606 GN=NCEH1 PE=1 SV=1	FALSE	0	27.784	17.6339	6	19	6	1	448	49.9	7.21	High	High	High	High	High	High		1.45297e+07	8.95903e+06	8244415	225263	1.02967e+07	1.21683e+07	0.905	30.01	6
FALSE	High	Master Protein	B3KUB9	SWAP-70 protein, isoform CRA_b OS=Homo sapiens OX=9606 GN=SWAP70 PE=2 SV=1	FALSE	0	27.762	21.2524	9	15	1	1	527	62	6.01	High	High	High	High	Not Found	Not Found		2.4949e+06	2.35617e+06	1.92075e+06	1.05243e+06			0.751	18.61	9
FALSE	High	Master Protein	B4DR52	Histone H2B OS=Homo sapiens OX=9606 PE=2 SV=1	FALSE	0	27.641	27.1084	5	18	2	1	166	18	10.32	High	High	High	Not Found	High	High		9.15254e+07	3.36859e+07	6.30921e+07		1.56523e+07	9.63851e+06	1.929	33.68	5
FALSE	High	Master Protein	Q9UG63-2	Isoform 2 of ATP-binding cassette sub-family F member 2 OS=Homo sapiens OX=9606 GN=ABCF2	FALSE	0	27.641	13.2492	7	14	7	1	634	72.4	7.49	High	High	High	High	High	High		1.07793e+07	16620270	1.27727e+07	7.52584e+06	7.61923e+06	7.00132e+06	0.725	15.69	7
FALSE	High	Master Protein	Q9UNX3	60S ribosomal protein L26-like 1 OS=Homo sapiens OX=9606 GN=RPL26L1 PE=1 SV=1	FALSE	0	27.621	42.7586	9	27	1	1	145	17.2	10.55	Not Found	Not Found	Not Found	Not Found	High	High						6.48498e+06	5.4731e+06	15.681	41.86	9
FALSE	High	Master Protein	B2R657	Annexin OS=Homo sapiens OX=9606 PE=2 SV=1	FALSE	0	27.602	17.418	7	18	6	1	488	52.6	5.52	High	High	High	High	High	High		2.12167e+07	2.43862e+07	2.23856e+07	1.49612e+07	3.63072e+07	2.70493e+07	1.31	38.71	7
FALSE	High	Master Protein	D9HTE9	Plasma membrane citrate carrier OS=Homo sapiens OX=9606 GN=SLC25A1 PE=2 SV=1	FALSE	0	27.555	20.1258	6	28	6	1	318	35	9.99	High	High	High	High	High	High		4.78795e+07	4.19174e+07	2.78943e+07	2.31213e+07	3.65827e+07	2.36481e+07	1.637	63.5	6
FALSE	High	Master Protein	Q01085-2	Isoform 2 of Nucleolysin TIAR OS=Homo sapiens OX=9606 GN=TIAL1	FALSE	0	27.549	20.6633	7	16	4	1	392	43.4	7.99	High	High	High	High	High	High		1.28983e+07	1.55551e+07	1.78804e+07	5.27994e+06	2.0093e+07	6.66971e+06	1.154	42.3	7
FALSE	High	Master Protein	Q9NQG5	Regulation of nuclear pre-mRNA domain-containing protein 1B OS=Homo sapiens OX=9606 GN=RPRD1B PE=1 SV=1	FALSE	0	27.531	39.2638	7	19	5	1	326	36.9	5.97	High	High	High	High	High	High		6.22198e+06	9.02434e+06	6.7959e+06	7.58545e+06	5.29708e+06	5.82861e+06	1.448	18.16	7
FALSE	High	Master Protein	Q14232	Translation initiation factor eIF-2B subunit alpha OS=Homo sapiens OX=9606 GN=EIF2B1 PE=1 SV=1	FALSE	0	27.529	25.2459	7	19	7	1	305	33.7	7.33	High	High	High	High	High	High	Acetyl [N-Term]	2.86436e+07	9.4641e+06	8.86465e+06	1.76776e+07	1.61035e+07	1.40653e+07	1.448	43.14	7
FALSE	High	Master Protein	P35520-2	Isoform 2 of Cystathionine beta-synthase OS=Homo sapiens OX=9606 GN=CBS	FALSE	0	27.502	22.4779	8	13	8	1	565	61.8	6.44	Not Found	High	High	High	High	High			6.02396e+06	1.22484e+07	3.7913e+06	1.68325e+07	8.83573e+06	0.812	26.7	8
FALSE	High	Master Protein	A0A087X0R6	Sorting nexin-12 OS=Homo sapiens OX=9606 GN=SNX12 PE=1 SV=1	FALSE	0	27.488	54.6512	7	23	5	1	172	19.8	7.78	High	High	High	High	High	High		8.50485e+06	9.61228e+06	1.25626e+07	4.72188e+06	1.14283e+07	1.2528e+07	3.642	27.92	7
FALSE	High	Master Protein	A0A0S2Z5J4	Adaptor-related protein complex 3 beta 1 subunit isoform 1 (Fragment) OS=Homo sapiens OX=9606 GN=AP3B1 PE=2 SV=1	FALSE	0	27.487	8.77514	8	23	8	1	1094	121.2	6.04	High	High	High	High	High	High		1.1132e+07	1.82045e+07	1.43865e+07	1.5202e+06	5.74452e+06	7.0125e+06	0.328	34.45	8
FALSE	High	Master Protein	Q13867	Bleomycin hydrolase OS=Homo sapiens OX=9606 GN=BLMH PE=1 SV=1	FALSE	0	27.475	20.6593	5	21	5	1	455	52.5	6.27	High	High	High	High	High	High		3.71675e+07	2.23685e+07	2.0052e+07	1.07007e+07	2.78548e+07	2.16732e+07	0.638	44.33	5
FALSE	High	Master Protein	A8K2I7	cDNA FLJ76072, highly similar to Homo sapiens GIPC PDZ domain containing family, member 1 (GIPC1), transcript variant 1, mRNA OS=Homo sapiens OX=9606 PE=2 SV=1	FALSE	0	27.472	31.5315	6	9	6	1	333	36	6.28	High	High	High	Not Found	High	High		1.11207e+07		4.21483e+06		9.5091e+06	6.37812e+06	1.069	22.81	6
FALSE	High	Master Protein	Q4KMR3	MYO1E variant protein OS=Homo sapiens OX=9606 GN=MYO1E PE=2 SV=1	FALSE	0	27.418	6.13718	6	16	6	1	1108	127	8.92	High	High	High	High	High	High		2.35839e+06	7.00738e+06	6.81809e+06	5.44436e+06	7.82604e+06	7.14371e+06	0.272	38.73	6
FALSE	High	Master Protein	B4E2A6	cDNA FLJ55508, highly similar to Sad1/unc-84-like protein 2 OS=Homo sapiens OX=9606 PE=2 SV=1	FALSE	0	27.396	14.4947	7	15	7	1	752	83.9	6.84	High	High	High	High	High	High		3.4797e+06	3.23983e+06	3.94041e+06	1.58127e+06	3.76978e+06		0.496	24.74	7
FALSE	High	Master Protein	A0A140VK94	RAN binding protein 1, isoform CRA_g OS=Homo sapiens OX=9606 GN=RANBP1 PE=2 SV=1	FALSE	0	27.239	33.3333	5	30	5	1	201	23.3	5.29	High	High	High	High	High	High		9.47933e+07	8.83268e+07	8.11755e+07	5.30984e+07	8.01525e+07	6.03066e+07	4.012	49.61	5
FALSE	High	Master Protein	O94905	Erlin-2 OS=Homo sapiens OX=9606 GN=ERLIN2 PE=1 SV=1	FALSE	0	27.171	24.1888	6	23	4	1	339	37.8	5.62	High	High	High	High	High	High		6.48329e+06	4.46333e+06	6.19517e+06	1.56515e+06	8.41525e+06	5.89309e+06	1.154	45.11	6
FALSE	High	Master Protein	B4E0Y9	Serine/threonine-protein kinase 26 OS=Homo sapiens OX=9606 GN=STK26 PE=1 SV=1	FALSE	0	27.097	16.21	7	17	3	1	438	49.2	5.68	High	High	High	High	High	High		7.62743e+06	6.48638e+06	6.87444e+06	4.222e+06	5.11192e+06	8.20369e+06	0.817	41.22	7
FALSE	High	Master Protein	P15291	Beta-1,4-galactosyltransferase 1 OS=Homo sapiens OX=9606 GN=B4GALT1 PE=1 SV=5	FALSE	0	27.063	27.8894	6	25	6	1	398	43.9	8.65	High	High	High	High	High	High		1.68664e+07	1.72414e+07	1.5313e+07	5.73742e+06	6.27123e+06	5.80856e+06	1.448	40.55	6
FALSE	High	Master Protein	A0A0S2Z5V7	Histocompatibility 13 isoform 1 (Fragment) OS=Homo sapiens OX=9606 GN=HM13 PE=2 SV=1	FALSE	0	26.974	21.2202	5	20	5	1	377	41.5	6.43	High	High	High	High	High	High		3.35168e+07	3.84092e+07	2.22859e+07	20363648	2.80764e+07	2.42805e+07	1.371	30.11	5
FALSE	High	Master Protein	A0A0S2Z4C6	Serine/threonine-protein phosphatase (Fragment) OS=Homo sapiens OX=9606 GN=PPP3CA PE=2 SV=1	FALSE	0	26.876	19.3858	9	19	9	1	521	58.7	5.86	High	High	High	Not Found	High	High		1.64829e+07	2.81184e+07	1.94537e+07		10274781	9.43626e+06	1.043	32.58	9
FALSE	High	Master Protein	Q969V3	Nicalin OS=Homo sapiens OX=9606 GN=NCLN PE=1 SV=2	FALSE	0	26.852	14.7425	6	17	6	1	563	62.9	6.89	High	High	High	High	High	Not Found		3.48091e+07	3.41949e+07	1.98901e+07	1.24993e+07	1.41116e+07		0.682	37.54	6
FALSE	High	Master Protein	A8K9U6	cDNA FLJ76121, highly similar to Homo sapiens zinc finger CCCH-type, antiviral 1 (ZC3HAV1), transcript variant 1, mRNA OS=Homo sapiens OX=9606 PE=2 SV=1	FALSE	0	26.819	10.8647	7	12	7	1	902	101.4	8.35	Not Found	High	High	Not Found	High	High			1.01846e+07	1.90726e+07		5.82916e+06	5.14143e+06	0.281	23.86	7
FALSE	High	Master Protein	D3DQU2	Tripeptidyl peptidase I, isoform CRA_a OS=Homo sapiens OX=9606 GN=TPP1 PE=4 SV=1	FALSE	0	26.79	12.7622	4	20	4	1	572	62.2	6.65	High	High	High	High	High	High		1.06178e+07	2.71428e+07	2.68065e+07	8.74869e+06	2.60158e+07	1.88853e+07	0.532	42.03	4
FALSE	High	Master Protein	I1VE18	SEC22 vesicle trafficking protein B (Fragment) OS=Homo sapiens OX=9606 GN=SEC22B PE=4 SV=1	FALSE	0	26.788	39.6226	3	12	3	1	53	6.1	4.94	High	Not Found	High	High	High	High		3.79585e+07		4.11551e+07	1.33644e+07	4.37063e+07	3.79341e+07	45.416	35.1	3
FALSE	High	Master Protein	Q9H857-2	Isoform 2 of 5'-nucleotidase domain-containing protein 2 OS=Homo sapiens OX=9606 GN=NT5DC2	FALSE	0	26.76	20.8259	6	13	6	1	557	64.1	7.74	High	High	High	High	High	High		4.81171e+06	6.27729e+06	6.16127e+06	2.79988e+06	1.18537e+06		0.52	21	6
FALSE	High	Master Protein	Q13185	Chromobox protein homolog 3 OS=Homo sapiens OX=9606 GN=CBX3 PE=1 SV=4	FALSE	0	26.757	23.4973	4	16	4	1	183	20.8	5.33	High	High	High	High	High	High		3.94026e+07	25626626	3.06797e+07	6.90282e+06	3.62552e+07	3.60531e+07	2.162	50.67	4
FALSE	High	Master Protein	P35270	Sepiapterin reductase OS=Homo sapiens OX=9606 GN=SPR PE=1 SV=1	FALSE	0	26.724	18.7739	3	25	3	1	261	28	8.05	High	High	High	High	High	High		1.12477e+07	5.24414e+06	5.2439e+06	3.12866e+06	5.71392e+06	6.33141e+06	0.896	54.5	3
FALSE	High	Master Protein	H3BND4	Pyridoxal-dependent decarboxylase domain-containing protein 1 OS=Homo sapiens OX=9606 GN=PDXDC1 PE=1 SV=1	FALSE	0	26.706	14.1439	7	18	7	1	806	88.7	5.48	High	High	High	High	High	High		1.85216e+07	7.52815e+06	1.03037e+07		8.72551e+06	6.47051e+06	0.431	34.88	7
FALSE	High	Master Protein	P11216	Glycogen phosphorylase, brain form OS=Homo sapiens OX=9606 GN=PYGB PE=1 SV=5	FALSE	0	26.682	10.9134	8	21	4	1	843	96.6	6.86	High	High	High	Not Found	Not Found	Not Found		1.99721e+06	4.39134e+06	6.51003e+06				0.381	29.87	8
FALSE	High	Master Protein	Q7L2E3-2	Isoform 2 of ATP-dependent RNA helicase DHX30 OS=Homo sapiens OX=9606 GN=DHX30	FALSE	0	26.636	7.28314	6	19	6	1	1222	136	8.6	High	High	High	High	High	High		3.38201e+06	8.62164e+06	6.01769e+06	4.51479e+06	5.16898e+06	4.84204e+06	0.179	42.88	6
FALSE	High	Master Protein	A0A286YFF7	Palmitoyl-protein thioesterase 1 OS=Homo sapiens OX=9606 GN=PPT1 PE=1 SV=1	FALSE	0	26.605	18.806	4	15	4	1	335	37.1	6.52	High	High	High	High	High	High		2.04123e+07	2.71276e+07	2.91786e+07	1.52147e+07	9.59887e+06	9.78812e+06	1.054	35.19	4
FALSE	High	Master Protein	F8VVA7	Coatomer subunit zeta-1 OS=Homo sapiens OX=9606 GN=COPZ1 PE=1 SV=1	FALSE	0	26.595	39.3939	6	27	6	1	198	22.3	4.89	High	High	High	High	High	High	Acetyl [N-Term]	3.70448e+07	3.14972e+07	2.96903e+07	1.743e+07	2.54274e+07	2.0046e+07	4.995	50.6	6
FALSE	High	Master Protein	A0A024R5F7	7-dehydrocholesterol reductase isoform 1 OS=Homo sapiens OX=9606 GN=DHCR7 PE=2 SV=1	FALSE	0	26.56	12.2105	5	31	5	1	475	54.5	8.7	High	High	High	High	High	High		4.18113e+07	6.32023e+07	3.61084e+07	2.08794e+07	4.37238e+07	3.99919e+07	1.154	71.73	5
FALSE	High	Master Protein	B3KML1	cDNA FLJ11308 fis, clone PLACE1010074, highly similar to Sorting nexin-2 OS=Homo sapiens OX=9606 PE=2 SV=1	FALSE	0	26.517	17.7264	7	16	6	1	519	58.4	5.06	High	High	High	High	High	Not Found		1.45447e+07	1.1361e+07	8.5808e+06	6.29568e+06	8.39338e+06		0.711	32.77	7
FALSE	High	Master Protein	V9HWA6	Epididymis luminal protein 32 OS=Homo sapiens OX=9606 GN=HEL32 PE=2 SV=1	FALSE	0	26.498	35.7576	5	28	5	1	165	18.5	7.85	High	High	High	High	High	High		1.01258e+08	1.46479e+08	8.14011e+07	1.53736e+08	9.63174e+07	7.32776e+07	2.455	63.28	5
FALSE	High	Master Protein	A0A024RAQ3	Dihydrofolate reductase, isoform CRA_a OS=Homo sapiens OX=9606 GN=DHFR PE=3 SV=1	FALSE	0	26.485	29.3893	7	20	7	1	262	28.8	9.55	High	High	High	High	High	High		2.04109e+07	2.67068e+07	1.03287e+07	8.11107e+06	1.0541e+07	8.37118e+06	1.448	34.08	7
FALSE	High	Master Protein	P63096	Guanine nucleotide-binding protein G(i) subunit alpha-1 OS=Homo sapiens OX=9606 GN=GNAI1 PE=1 SV=2	FALSE	0	26.425	27.6836	7	23	3	1	354	40.3	5.97	High	High	High	High	High	High		2.62822e+06	7.80083e+06	1.95706e+06	1.02495e+06	1.41011e+06	5.85566e+06	1.976	29.68	7
FALSE	High	Master Protein	I1SRC5	UBE2L3/KRAS fusion protein OS=Homo sapiens OX=9606 PE=2 SV=1	FALSE	0	26.358	30.7432	7	26	1	1	296	34	8.1	Not Found	High	Not Found	Not Found	Not Found	Not Found			6.19225e+06					1.955	28.55	7
FALSE	High	Master Protein	O43488	Aflatoxin B1 aldehyde reductase member 2 OS=Homo sapiens OX=9606 GN=AKR7A2 PE=1 SV=3	FALSE	0	26.285	27.0195	7	16	7	1	359	39.6	7.17	High	High	High	High	High	High		2.76772e+07	2.80463e+07	1.76049e+07	1.67847e+07	6.51622e+06	7.65319e+06	1.336	31.38	7
FALSE	High	Master Protein	Q9NZI8	Insulin-like growth factor 2 mRNA-binding protein 1 OS=Homo sapiens OX=9606 GN=IGF2BP1 PE=1 SV=2	FALSE	0	26.221	17.331	7	18	6	1	577	63.4	9.2	High	High	High	High	High	Not Found		9.88112e+06	1.18916e+07	5.56977e+06	3.77313e+06	8.82188e+06		0.565	42.42	7
FALSE	High	Master Protein	P09382	Galectin-1 OS=Homo sapiens OX=9606 GN=LGALS1 PE=1 SV=2	FALSE	0	26.206	34.0741	5	27	5	1	135	14.7	5.5	High	High	High	High	High	High		8.0643e+07	1.24468e+08	6.22023e+07	2.93028e+07	5.77441e+07	4.54824e+07	3.642	64.58	5
FALSE	High	Master Protein	Q59FM4	Scavenger receptor class B member 1 variant (Fragment) OS=Homo sapiens OX=9606 PE=2 SV=1	FALSE	0	26.172	14.1136	7	19	7	1	581	64.1	8.54	High	High	High	High	High	High		2.66145e+07	3.87725e+07	2.72869e+07	1.28519e+07	2.08682e+07	1.3894e+07	0.711	41.67	7
FALSE	High	Master Protein	A4D275	Actin-related protein 2/3 complex subunit OS=Homo sapiens OX=9606 GN=ARPC1B PE=2 SV=1	FALSE	0	26.12	21.5054	6	23	6	1	372	40.9	8.35	High	High	High	High	High	High		3.01559e+07	4.64443e+07	3.85621e+07	1.41597e+07	4.58376e+07	3.28789e+07	1.336	40.31	6
FALSE	High	Master Protein	P84098	60S ribosomal protein L19 OS=Homo sapiens OX=9606 GN=RPL19 PE=1 SV=1	FALSE	0	26.099	22.449	5	22	5	1	196	23.5	11.47	High	High	High	High	High	High		3.29271e+07	1.24179e+08	4.97685e+07	1.29736e+07	8.76027e+07	6.36609e+07	4.995	51.54	5
FALSE	High	Master Protein	O95747	Serine/threonine-protein kinase OSR1 OS=Homo sapiens OX=9606 GN=OXSR1 PE=1 SV=1	FALSE	0	26.084	15.1803	6	22	6	1	527	58	6.43	High	High	High	High	High	High		1.70038e+07	1.37175e+07	1.5278e+07	9.07068e+06	1.37812e+07	8.2561e+06	0.743	44.33	6
FALSE	High	Master Protein	Q70UQ0-4	Isoform 4 of Inhibitor of nuclear factor kappa-B kinase-interacting protein OS=Homo sapiens OX=9606 GN=IKBIP	FALSE	0	26.066	21.2202	7	13	4	1	377	43.1	4.92	High	High	High	Not Found	High	High		1.72442e+07	1.60744e+07	3.57422e+06		1.1473e+07	6.79898e+06	0.905	34.5	7
FALSE	High	Master Protein	B3KMC9	5'-3' exoribonuclease OS=Homo sapiens OX=9606 PE=2 SV=1	FALSE	0	26.064	14.8421	8	18	8	1	950	108.5	7.47	High	High	High	High	High	High		2.92445e+06	1.82023e+07	8.7227e+06	6.49929e+06	3.61186e+06	5.84852e+06	0.381	18.96	8
FALSE	High	Master Protein	Q15404	Ras suppressor protein 1 OS=Homo sapiens OX=9606 GN=RSU1 PE=1 SV=3	FALSE	0	26.04	45.4874	8	32	8	1	277	31.5	8.65	High	High	High	High	High	High		2.687e+07	2.0367e+07	2.75376e+07	1.04657e+07	1.6614e+07	8.8852e+06	2.384	29.24	8
FALSE	High	Master Protein	O14744	Protein arginine N-methyltransferase 5 OS=Homo sapiens OX=9606 GN=PRMT5 PE=1 SV=4	FALSE	0	26.032	20.8791	8	28	8	1	637	72.6	6.29	High	High	High	High	High	High		3.37486e+07	4.92655e+07	3.05582e+07	1.69741e+07	1.9122e+07	2.07785e+07	0.725	48.47	8
FALSE	High	Master Protein	Q9H3N1	Thioredoxin-related transmembrane protein 1 OS=Homo sapiens OX=9606 GN=TMX1 PE=1 SV=1	FALSE	0	26.028	22.5	7	24	7	1	280	31.8	4.98	High	High	High	High	High	High		2.17537e+07	5.72063e+07	2.73961e+07	1.24802e+07	1.61783e+07	2.32983e+07	3.642	36.41	7
FALSE	High	Master Protein	Q5M7Z5	GRHPR protein (Fragment) OS=Homo sapiens OX=9606 GN=GRHPR PE=2 SV=1	FALSE	0	26.004	27.8592	6	21	6	1	341	36.8	6.35	High	High	High	High	High	High		4.34459e+07	4.73455e+07	3.91258e+07	1.12954e+07	1.35848e+07	1.3772e+07	0.995	65.39	6
FALSE	High	Master Protein	Q14320	Protein FAM50A OS=Homo sapiens OX=9606 GN=FAM50A PE=1 SV=2	FALSE	0	25.98	25.0737	6	15	6	1	339	40.2	6.83	High	High	High	High	High	High		2.76139e+07	2.95492e+07	1.94129e+07		2.05181e+07	1.96815e+07	0.823	27.01	6
FALSE	High	Master Protein	Q15003	Condensin complex subunit 2 OS=Homo sapiens OX=9606 GN=NCAPH PE=1 SV=3	FALSE	0	25.98	17.9487	8	20	8	1	741	82.5	5.06	High	High	High	High	High	High		1.94594e+07	2.35154e+07	1.78415e+07	6.37005e+06	8.18323e+06	1.06371e+07	0.624	25.24	8
FALSE	High	Master Protein	O60518	Ran-binding protein 6 OS=Homo sapiens OX=9606 GN=RANBP6 PE=1 SV=2	FALSE	0	25.937	7.23982	6	26	3	1	1105	124.6	5.01	High	High	High	High	High	High		2.65085e+06	2.26081e+06	2.44404e+06	684106	1.07523e+06	966206	0.316	34.98	6
FALSE	High	Master Protein	A0A024R4D1	COP9 constitutive photomorphogenic homolog subunit 8 (Arabidopsis), isoform CRA_a OS=Homo sapiens OX=9606 GN=COPS8 PE=4 SV=1	FALSE	0	25.926	42.5837	5	29	5	1	209	23.2	5.38	High	High	High	High	High	High		2.3981e+07	2.00995e+07	1.87995e+07	1.53263e+07	1.10805e+07	1.18503e+07	4.012	36.71	5
FALSE	High	Master Protein	A0A1U9X8I7	SKIV2L OS=Homo sapiens OX=9606 PE=4 SV=1	FALSE	0	25.862	10.2729	7	14	7	1	1246	137.7	6.1	High	High	High	High	High	High		6.77459e+06	2.75334e+06	6.99307e+06	2.06408e+06	2.50621e+06	4.59948e+06	0.259	14.94	7
FALSE	High	Master Protein	Q15437	Protein transport protein Sec23B OS=Homo sapiens OX=9606 GN=SEC23B PE=1 SV=2	FALSE	0	25.852	10.0391	6	16	4	1	767	86.4	6.89	High	High	High	Not Found	Not Found	Not Found		6.2677e+06	8.64394e+06	2.85223e+06				0.482	24.15	6
FALSE	High	Master Protein	Q7LBC6	Lysine-specific demethylase 3B OS=Homo sapiens OX=9606 GN=KDM3B PE=1 SV=2	FALSE	0	25.799	7.2686	8	15	8	1	1761	191.5	7.18	High	High	High	High	High	High		5.51057e+06	4.735e+06	4.80973e+06	2.74589e+06	3.02378e+06	4.09641e+06	0.207	14.12	8
FALSE	High	Master Protein	Q96KA5	Cleft lip and palate transmembrane protein 1-like protein OS=Homo sapiens OX=9606 GN=CLPTM1L PE=1 SV=1	FALSE	0	25.793	21.1896	6	20	6	1	538	62.2	8.56	High	High	High	High	High	High		1.69622e+07	2.58915e+07	1.60501e+07	1.71318e+07	3.11119e+07	2.21281e+07	0.638	51.02	6
FALSE	High	Master Protein	Q5TH30	NDRG family member 3, isoform CRA_c OS=Homo sapiens OX=9606 GN=NDRG3 PE=1 SV=1	FALSE	0	25.755	28.0928	7	14	7	1	388	42.8	5.33	High	High	High	High	High	High	Acetyl [N-Term]	2.25234e+06	1.88802e+07	1.52742e+07	4.14674e+06	2.11378e+07	1.16137e+07	1.581	31.22	7
FALSE	High	Master Protein	A0A140VK65	Testicular secretory protein Li 65 OS=Homo sapiens OX=9606 PE=2 SV=1	FALSE	0	25.752	32.2896	9	15	9	1	511	56.5	5.81	High	High	High	High	Not Found	High		6.76751e+06	1.11942e+07	1.29024e+07	2.0686e+06		5.89238e+06	1.154	10.16	9
FALSE	High	Master Protein	A0A024RD15	Mitogen-activated protein kinase OS=Homo sapiens OX=9606 GN=MAPK14 PE=4 SV=1	FALSE	0	25.738	30.8333	6	16	5	1	360	41.3	5.78	High	High	High	High	High	High		1.85273e+06	9.1506e+06	1.9262e+06	2.25733e+06	7.97191e+06	3.19073e+06	1.154	23.78	6
FALSE	High	Master Protein	Q03252	Lamin-B2 OS=Homo sapiens OX=9606 GN=LMNB2 PE=1 SV=4	FALSE	0	25.735	13.871	9	17	6	1	620	69.9	5.59	High	High	High	Not Found	High	High		7.37056e+06	1.62436e+07	6.67954e+06		1.97133e+06		0.638	31.62	9
FALSE	High	Master Protein	A0A087WUC6	Signal peptidase complex subunit 2 OS=Homo sapiens OX=9606 GN=SPCS2 PE=1 SV=1	FALSE	0	25.683	43.6123	9	18	9	1	227	25.1	8.47	High	High	High	High	High	High		2.15456e+06	1.65015e+07	2.07048e+07	1.13262e+07	1.01967e+07	9.79271e+06	3.924	25.3	9
FALSE	High	Master Protein	I3L0A0	HCG2044781 OS=Homo sapiens OX=9606 GN=TMEM189-UBE2V1 PE=4 SV=1	FALSE	0	25.68	20	7	29	2	1	370	42.2	6.71	Not Found	High	High	High	High	High			8.7946e+07	1.89381e+07	3.80725e+07	5.11588e+07	45657854	1.228	55.64	7
FALSE	High	Master Protein	Q9ULC4-3	Isoform 3 of Malignant T-cell-amplified sequence 1 OS=Homo sapiens OX=9606 GN=MCTS1	FALSE	0	25.668	46.1538	6	18	6	1	182	20.5	8.82	High	High	High	High	High	High		2.18561e+07	4.15682e+06	5.97704e+06	4.13555e+06	2.11253e+07	1.11536e+07	5.31	19.41	6
FALSE	High	Master Protein	Q06124	Tyrosine-protein phosphatase non-receptor type 11 OS=Homo sapiens OX=9606 GN=PTPN11 PE=1 SV=2	FALSE	0	25.593	21.4405	7	18	7	1	597	68.4	7.3	High	High	High	High	High	High		1.06873e+07	9.65334e+06	1.06475e+07	6.67936e+06	7.74137e+06	6.83634e+06	0.468	25.74	7
FALSE	High	Master Protein	Q76LA1	CSTB protein OS=Homo sapiens OX=9606 GN=CSTB PE=2 SV=1	FALSE	0	25.508	55.102	4	17	4	1	98	11.1	7.56	High	High	High	High	High	High		4.67753e+07	7.473e+07	5.85117e+07	3.66468e+07	5.55586e+07	4.12438e+07	5.813	44.01	4
FALSE	High	Master Protein	B9EKV4	Aldehyde dehydrogenase 9 family, member A1 OS=Homo sapiens OX=9606 GN=ALDH9A1 PE=2 SV=1	FALSE	0	25.444	12.7413	6	11	6	1	518	56.3	6.57	High	High	High	Not Found	High	High		2.24177e+07	1.24314e+07	9.43542e+06		1.36231e+07	1.03446e+07	0.778	19.46	6
FALSE	High	Master Protein	A6NHL2	Tubulin alpha chain-like 3 OS=Homo sapiens OX=9606 GN=TUBAL3 PE=1 SV=2	FALSE	0	25.39	6.27803	3	44	1	1	446	49.9	6.05	Not Found	High	Not Found	Not Found	Not Found	Not Found								0.859	82.97	3
FALSE	High	Master Protein	B2RDG1	Fatty acyl-CoA reductase OS=Homo sapiens OX=9606 PE=2 SV=1	FALSE	0	25.374	15.9223	6	18	6	1	515	59.3	9.17	High	High	High	High	High	High		7.08291e+06	8.96855e+06	1.29366e+07	1.57438e+06	1.13563e+07	7.55315e+06	0.655	41.58	6
FALSE	High	Master Protein	P48507	Glutamate--cysteine ligase regulatory subunit OS=Homo sapiens OX=9606 GN=GCLM PE=1 SV=1	FALSE	0	25.349	27.7372	6	21	6	1	274	30.7	6.02	High	High	High	High	High	High		2.98287e+07	4.1261e+07	2.25219e+07	1.65031e+07	2.67083e+07	2.14017e+07	2.455	49.39	6
FALSE	High	Master Protein	P07686	Beta-hexosaminidase subunit beta OS=Homo sapiens OX=9606 GN=HEXB PE=1 SV=3	FALSE	0	25.348	19.7842	8	24	7	1	556	63.1	6.76	High	High	High	High	High	High		2.46865e+07	2.0384e+07	2.36433e+07	6.4006e+06	1.14911e+07	1.04069e+07	0.874	21.56	8
FALSE	High	Master Protein	B7Z6S9	Glucosylceramidase OS=Homo sapiens OX=9606 PE=2 SV=1	FALSE	0	25.34	13.0435	7	18	7	1	621	68.7	7.94	High	High	High	High	High	High		1.54745e+07	2.57192e+07	2.01695e+07	6.66482e+06	3.35661e+06	1.18203e+07	0.693	28.08	7
FALSE	High	Master Protein	O14776	Transcription elongation regulator 1 OS=Homo sapiens OX=9606 GN=TCERG1 PE=1 SV=2	FALSE	0	25.296	8.19672	8	12	8	1	1098	123.8	8.65	High	High	High	Not Found	High	High		1.88766e+07	1.59856e+07	1.1095e+07		8.96414e+06	11702294	0.435	11.84	8
FALSE	High	Master Protein	Q09161	Nuclear cap-binding protein subunit 1 OS=Homo sapiens OX=9606 GN=NCBP1 PE=1 SV=1	FALSE	0	25.275	11.8987	7	15	7	1	790	91.8	6.43	High	High	High	High	High	High		1.28492e+07	22289543	4.99292e+06	1.4111e+07	5.40947e+06	5.82217e+06	0.482	22.84	7
FALSE	High	Master Protein	Q8IYD1	Eukaryotic peptide chain release factor GTP-binding subunit ERF3B OS=Homo sapiens OX=9606 GN=GSPT2 PE=1 SV=2	FALSE	0	25.243	13.6943	7	23	1	1	628	68.8	5.43	High	High	High	High	Not Found	Not Found		2.83531e+07	1.6928e+07	1.83782e+07	1.0063e+07			0.565	37.69	7
FALSE	High	Master Protein	Q9Y2Z4	Tyrosine--tRNA ligase, mitochondrial OS=Homo sapiens OX=9606 GN=YARS2 PE=1 SV=2	FALSE	0	25.242	16.9811	5	22	5	1	477	53.2	8.98	High	High	High	High	High	High		7.43681e+06	6.94015e+06	6.07228e+06	3.22049e+06	8.01096e+06	4.7586e+06	0.585	32.43	5
FALSE	High	Master Protein	Q5T1Z8	Pumilio homolog 1 (Drosophila), isoform CRA_c OS=Homo sapiens OX=9606 GN=PUM1 PE=1 SV=1	FALSE	0	25.222	9.55882	8	10	8	1	1224	130	6.9	High	High	High	Not Found	High	High			7.1583e+06	7.15876e+06		1.73014e+07	9.54924e+06	0.48	14.1	8
FALSE	High	Master Protein	O15042	U2 snRNP-associated SURP motif-containing protein OS=Homo sapiens OX=9606 GN=U2SURP PE=1 SV=2	FALSE	0	25.144	8.16327	6	16	6	1	1029	118.2	8.47	High	High	High	High	High	High		1.22617e+07	1.78039e+07	7.05775e+06	7.57224e+06	1.19886e+07	9.74086e+06	0.435	18.71	6
FALSE	High	Master Protein	P51571	Translocon-associated protein subunit delta OS=Homo sapiens OX=9606 GN=SSR4 PE=1 SV=1	FALSE	0	25.127	30.6358	4	20	4	1	173	19	6.15	High	High	High	High	High	High		9.03676e+07	9.46548e+07	4.58776e+07	2.5897e+07	6.02752e+07	4.15052e+07	2.981	49.01	4
FALSE	High	Master Protein	A0A1B0GVF3	Carnitine O-palmitoyltransferase 2, mitochondrial OS=Homo sapiens OX=9606 GN=CPT2 PE=1 SV=1	FALSE	0	25.114	16.5672	7	15	7	1	670	75.2	8.5	High	High	High	High	Not Found	High		6.13061e+06	3.85006e+06	6.33431e+06	2.4275e+06		3.80618e+06	0.431	13	7
FALSE	High	Master Protein	O75306	NADH dehydrogenase [ubiquinone] iron-sulfur protein 2, mitochondrial OS=Homo sapiens OX=9606 GN=NDUFS2 PE=1 SV=2	FALSE	0	25.105	22.0302	7	18	7	1	463	52.5	7.55	High	High	High	Not Found	High	High		2.73065e+07	1.69503e+07	1.77996e+07		9.13381e+06	7.94162e+06	0.978	26.46	7
FALSE	High	Master Protein	O14617-5	Isoform 5 of AP-3 complex subunit delta-1 OS=Homo sapiens OX=9606 GN=AP3D1	FALSE	0	25.098	7.07819	6	19	6	1	1215	136.6	7.64	High	High	High	High	High	High		6.5927e+06	7.62183e+06	6.66462e+06	2.25582e+06	4.72762e+06	9.5878e+06	0.286	32.95	6
FALSE	High	Master Protein	O00461	Golgi integral membrane protein 4 OS=Homo sapiens OX=9606 GN=GOLIM4 PE=1 SV=1	FALSE	0	25.017	11.2069	6	11	6	1	696	81.8	4.77	Not Found	High	Not Found	Not Found	High	High			1.61246e+07			1.46697e+07	1.29921e+07	0.52	19.09	6
FALSE	High	Master Protein	P06899	Histone H2B type 1-J OS=Homo sapiens OX=9606 GN=HIST1H2BJ PE=1 SV=3	FALSE	0	25.009	34.9206	4	15	1	1	126	13.9	10.32	Not Found	High	Not Found	High	Not Found	Not Found			6.35567e+07		6.18369e+06			2.511	27.28	4
FALSE	High	Master Protein	Q5VWC4	26S proteasome non-ATPase regulatory subunit 4 OS=Homo sapiens OX=9606 GN=PSMD4 PE=1 SV=1	FALSE	0	24.971	18.4211	6	16	6	1	380	41.1	4.81	High	High	High	High	High	High		5.7847e+07	6.34217e+07	47033862	4.87977e+07	1.96855e+07	1.16651e+07	1.254	30.31	6
FALSE	High	Master Protein	B2RDP6	cDNA, FLJ96709, highly similar to Homo sapiens glutamate rich WD repeat protein GRWD (GRWD), mRNA OS=Homo sapiens OX=9606 PE=2 SV=1	FALSE	0	24.902	16.1435	4	15	4	1	446	49.4	4.92	High	High	High	High	High	High		8.24654e+06	1.693e+07	1.11512e+07	2.83787e+06	5.63489e+06	4.7553e+06	0.778	39.38	4
FALSE	High	Master Protein	P30050	60S ribosomal protein L12 OS=Homo sapiens OX=9606 GN=RPL12 PE=1 SV=1	FALSE	0	24.9	24.2424	3	27	3	1	165	17.8	9.42	High	High	High	High	High	High		1.04972e+08	1.6843e+08	1.11728e+08	4.78639e+07	7.30472e+07	5.82371e+07	1.848	74.07	3
FALSE	High	Master Protein	Q969X5	Endoplasmic reticulum-Golgi intermediate compartment protein 1 OS=Homo sapiens OX=9606 GN=ERGIC1 PE=1 SV=1	FALSE	0	24.876	26.2069	6	23	6	1	290	32.6	7.06	High	High	High	High	High	High		5.46248e+07	5.82916e+07	3.83872e+07	8.2069e+06	2.02906e+07	1.95415e+07	2.162	47.23	6
FALSE	High	Master Protein	P18621-3	Isoform 3 of 60S ribosomal protein L17 OS=Homo sapiens OX=9606 GN=RPL17	FALSE	0	24.852	22.3684	5	32	5	1	228	26.4	10.1	High	High	High	High	High	High		1.41224e+08	1.78952e+08	9.3368e+07	3.1578e+07	8.57612e+07	7.45803e+07	1.929	51.62	5
FALSE	High	Master Protein	Q8TEP9	FLJ00144 protein (Fragment) OS=Homo sapiens OX=9606 GN=FLJ00144 PE=2 SV=1	FALSE	0	24.813	44.3137	7	23	1	1	255	28.4	6.18	Not Found	High	High	Not Found	High	High			1.07585e+07	7.85372e+06		5.34957e+06	4.14286e+06	1.581	27.36	7
FALSE	High	Master Protein	Q99720	Sigma non-opioid intracellular receptor 1 OS=Homo sapiens OX=9606 GN=SIGMAR1 PE=1 SV=1	FALSE	0	24.759	37.6682	5	27	5	1	223	25.1	5.96	High	High	High	High	High	High		3.42153e+07	4.32585e+07	3.23772e+07	7.17569e+06	1.06529e+07	1.28844e+07	3.642	22.25	5
FALSE	High	Master Protein	O75165	DnaJ homolog subfamily C member 13 OS=Homo sapiens OX=9606 GN=DNAJC13 PE=1 SV=5	FALSE	0	24.743	4.72581	7	10	7	1	2243	254.3	6.74	High	High	High	High	High	High		2.25177e+06	2.16074e+06	2.56499e+06	6.21787e+06	1.62004e+06	2.20106e+06	0.133	17.62	7
FALSE	High	Master Protein	Q15274	Nicotinate-nucleotide pyrophosphorylase [carboxylating] OS=Homo sapiens OX=9606 GN=QPRT PE=1 SV=3	FALSE	0	24.737	14.1414	4	11	4	1	297	30.8	6.21	Not Found	Not Found	Not Found	Not Found	High	High						4.4706e+07	3.47659e+07	1.371	31.33	4
FALSE	High	Master Protein	A0A024R4X7	HCG1989366, isoform CRA_a OS=Homo sapiens OX=9606 GN=hCG_1989366 PE=4 SV=1	FALSE	0	24.657	25.4274	7	18	7	1	468	50.1	7.06	High	High	High	High	High	High		4.29338e+06	1.02641e+07	9.56731e+06	3.79876e+06	7.30335e+06	1.03886e+07	0.778	16.43	7
FALSE	High	Master Protein	Q14165	Malectin OS=Homo sapiens OX=9606 GN=MLEC PE=1 SV=1	FALSE	0	24.652	28.0822	5	15	5	1	292	32.2	5.41	High	High	High	High	High	High		1.38075e+07	1.37118e+07	7.74479e+06	3.41153e+06	1.17687e+07	9.68971e+06	0.778	38.28	5
FALSE	High	Master Protein	Q9Y3E8	CGI-150 protein OS=Homo sapiens OX=9606 PE=2 SV=1	FALSE	0	24.65	25	8	25	8	1	504	55	8.7	High	High	High	High	High	High		3.41375e+07	3.31942e+07	2.50841e+07	6.58417e+06	2.06858e+07	1.33417e+07	0.719	20.18	8
FALSE	High	Master Protein	Q9UBS4	DnaJ homolog subfamily B member 11 OS=Homo sapiens OX=9606 GN=DNAJB11 PE=1 SV=1	FALSE	0	24.604	19.2737	6	14	6	1	358	40.5	6.18	High	High	High	High	High	High		1.12445e+07	1.68611e+07	1.091e+07	1.05071e+07	1.76509e+07	9.10086e+06	1.081	35.39	6
FALSE	High	Master Protein	A0A0A0MR85	Glutathione S-transferase Mu 4 OS=Homo sapiens OX=9606 GN=GSTM4 PE=1 SV=1	FALSE	0	24.587	36.6972	6	26	2	1	218	25.5	5.9	High	High	High	High	High	High		2.23373e+06	1.39176e+06	832516	2.56493e+06		2.72231e+06	1.448	40.44	6
FALSE	High	Master Protein	B3KM97	cDNA FLJ10554 fis, clone NT2RP2002385, highly similar to Synaptic glycoprotein SC2 OS=Homo sapiens OX=9606 PE=2 SV=1	FALSE	0	24.568	19.1558	6	20	6	1	308	36	9.5	Not Found	High	High	Not Found	High	High			4.57859e+07	1.5685e+07		2.99967e+07	2.41116e+07	1.448	48.8	6
FALSE	High	Master Protein	P07741	Adenine phosphoribosyltransferase OS=Homo sapiens OX=9606 GN=APRT PE=1 SV=2	FALSE	0	24.555	41.6667	7	32	7	1	180	19.6	6.02	High	High	High	High	High	High		6.07774e+07	5.18077e+07	2.65195e+07	3.74907e+07	4.66356e+07	3.9817e+07	2.162	72.94	7
FALSE	High	Master Protein	P23634	Plasma membrane calcium-transporting ATPase 4 OS=Homo sapiens OX=9606 GN=ATP2B4 PE=1 SV=2	FALSE	0	24.551	6.12409	5	11	1	1	1241	137.8	6.6	Not Found	Not Found	Not Found	Not Found	Not Found	High							3.41268e+06	0.191	29.45	5
FALSE	High	Master Protein	O00499	Myc box-dependent-interacting protein 1 OS=Homo sapiens OX=9606 GN=BIN1 PE=1 SV=1	FALSE	0	24.502	11.6358	4	23	4	1	593	64.7	5.06	High	High	High	High	High	High		2.66606e+07	2.70572e+07	2.90463e+07	1.10159e+07	1.78935e+07	1.58744e+07	0.468	52.25	4
FALSE	High	Master Protein	A0A024RB62	tRNA (guanine-N(7)-)-methyltransferase OS=Homo sapiens OX=9606 GN=METTL1 PE=3 SV=1	FALSE	0	24.496	19.2691	4	16	4	1	301	34.1	7.9	High	High	High	High	High	High		1.45855e+07	1.49012e+07	1.29966e+07	1.94499e+07	1.29986e+07	2.16187e+06	1.054	48.48	4
FALSE	High	Master Protein	A0A024RAS8	Heme binding protein 1, isoform CRA_a OS=Homo sapiens OX=9606 GN=HEBP1 PE=4 SV=1	FALSE	0	24.474	41.7989	6	21	6	1	189	21.1	5.8	High	High	High	High	High	High		1.13544e+07	1.53223e+07	1.38128e+07	2.68885e+06	1.19615e+07	9.14949e+06	2.455	33.96	6
FALSE	High	Master Protein	R9S3C3	p14ARF/p16INK4a fusion protein OS=Homo sapiens OX=9606 GN=p14ARF PE=2 SV=1	FALSE	0	24.469	30	4	20	2	1	170	18.5	11.68	Not Found	High	Not Found	Not Found	High	High			9.38705e+06			1.04263e+07	1.92934e+07	2.162	34.08	4
FALSE	High	Master Protein	Q15555	Microtubule-associated protein RP/EB family member 2 OS=Homo sapiens OX=9606 GN=MAPRE2 PE=1 SV=1	FALSE	0	24.468	28.7462	6	9	5	1	327	37	5.57	Not Found	High	High	High	Not Found	High			1.31787e+07	7.064e+06	2.3031e+06		6.76417e+06	1.069	16.52	6
FALSE	High	Master Protein	P30740	Leukocyte elastase inhibitor OS=Homo sapiens OX=9606 GN=SERPINB1 PE=1 SV=1	FALSE	0	24.464	25.5937	7	17	7	1	379	42.7	6.28	High	High	High	High	High	High		7.2015e+06	1.85257e+07	8.67995e+06	1.23421e+07	1.07988e+07	7.87e+06	1.015	28.87	7
FALSE	High	Master Protein	Q15056	Eukaryotic translation initiation factor 4H OS=Homo sapiens OX=9606 GN=EIF4H PE=1 SV=5	FALSE	0	24.389	39.1129	6	20	6	1	248	27.4	7.23	High	High	Not Found	High	High	High		5.59533e+07	7.15923e+07		2.14052e+07	6.12225e+07	3.57197e+07	1.154	30.93	6
FALSE	High	Master Protein	Q92538	Golgi-specific brefeldin A-resistance guanine nucleotide exchange factor 1 OS=Homo sapiens OX=9606 GN=GBF1 PE=1 SV=2	FALSE	0	24.388	6.3475	7	18	7	1	1859	206.3	5.73	High	High	High	High	High	High		5.33704e+06	2.70911e+06	3.17849e+06	1.63867e+06	6.8534e+06	2.57058e+06	0.158	12.26	7
FALSE	High	Master Protein	A0A0X1KG71	Negative elongation factor B OS=Homo sapiens OX=9606 GN=NELFB PE=1 SV=1	FALSE	0	24.377	16.7197	6	20	6	1	628	70	6.04	High	High	High	High	High	High		7.31627e+06	1.02683e+07	7.21653e+06	2.50911e+06	1.5414e+06	4.03067e+06	0.425	25.61	6
FALSE	High	Master Protein	Q9UHY7	Enolase-phosphatase E1 OS=Homo sapiens OX=9606 GN=ENOPH1 PE=1 SV=1	FALSE	0	24.357	26.8199	5	12	5	1	261	28.9	4.78	High	High	High	High	High	High		1.16868e+07	2.36795e+07	1.24192e+07	7.00914e+06	4.82285e+06	759964	1.894	22.1	5
FALSE	High	Master Protein	O94973-2	Isoform 2 of AP-2 complex subunit alpha-2 OS=Homo sapiens OX=9606 GN=AP2A2	FALSE	0	24.324	10.5319	5	19	3	1	940	104	6.86	High	High	High	High	High	High		6.43324e+06	7.69395e+06	4.56062e+06	4165580	6.06816e+06	5.021e+06	0.28	29.26	5
FALSE	High	Master Protein	Q59GJ0	Eukaryotic translation initiation factor 4 gamma, 3 variant (Fragment) OS=Homo sapiens OX=9606 PE=2 SV=1	FALSE	0	24.313	4.21348	6	19	3	1	1780	195.8	5.64	High	High	High	High	High	High		6.34734e+06	3.0323e+06	1.09222e+07	7.99489e+06	1.14097e+07	7.76283e+06	0.163	30.44	6
FALSE	High	Master Protein	P20839-6	Isoform 6 of Inosine-5'-monophosphate dehydrogenase 1 OS=Homo sapiens OX=9606 GN=IMPDH1	FALSE	0	24.278	19.6995	8	17	7	1	599	64.3	7.02	High	High	High	High	High	High		1.03371e+07	1.96611e+07	1.67356e+07	2.03336e+06	8.62315e+06	8.43694e+06	0.812	19.01	8
FALSE	High	Master Protein	Q13740	CD166 antigen OS=Homo sapiens OX=9606 GN=ALCAM PE=1 SV=2	FALSE	0	24.266	16.295	7	13	7	1	583	65.1	6.25	High	High	High	High	High	High		7.74149e+06	8.4379e+06	8.73854e+06	8.70373e+06	1.27184e+07	8.64424e+06	0.778	17.17	7
FALSE	High	Master Protein	P55263	Adenosine kinase OS=Homo sapiens OX=9606 GN=ADK PE=1 SV=2	FALSE	0	24.263	25.9669	6	15	6	1	362	40.5	6.7	High	High	High	High	High	High		6.2819e+06	1.34456e+07	7.53125e+06	1.31348e+06	1.14793e+07	5.02856e+06	0.957	11.08	6
FALSE	High	Master Protein	Q6FGU2	DTYMK protein (Fragment) OS=Homo sapiens OX=9606 GN=DTYMK PE=2 SV=1	FALSE	0	24.22	46.2264	7	20	7	1	212	23.8	8.27	High	High	High	High	High	High		4.53466e+07	9.0187e+06	1.47044e+07	2.45476e+07	2.70757e+07	1.93298e+07	1.448	40.82	7
FALSE	High	Master Protein	O75844	CAAX prenyl protease 1 homolog OS=Homo sapiens OX=9606 GN=ZMPSTE24 PE=1 SV=2	FALSE	0	24.218	15.3684	6	20	6	1	475	54.8	7.49	High	High	High	High	High	High		6.93372e+06	8.99129e+06	9.93623e+06	4.234e+06	4.14727e+06	4.7696e+06	1.228	21.43	6
FALSE	High	Master Protein	B3KSL5	cDNA FLJ36545 fis, clone TRACH2006670, highly similar to RNA-binding protein Luc7-like 2 OS=Homo sapiens OX=9606 PE=2 SV=1	FALSE	0	24.177	18.1122	6	15	6	1	392	46.5	10.01	High	High	High	High	High	High		1.41873e+07	2.50205e+07	1.60653e+07	1.18483e+06	2.0306e+07	1.6084e+07	1.069	39.82	6
FALSE	High	Master Protein	A8K4M4	cDNA FLJ75329, highly similar to Homo sapiens LAG1 longevity assurance homolog 2 (S. cerevisiae), transcript variant 2, mRNA OS=Homo sapiens OX=9606 PE=2 SV=1	FALSE	0	24.16	17.1053	4	14	4	1	380	44.8	8.98	High	High	High	High	High	High		3.9791e+07	3.01991e+07	2.61654e+07	44859391	4.18747e+07	2.32047e+07	0.968	21.66	4
FALSE	High	Master Protein	B4DUT8	Calponin OS=Homo sapiens OX=9606 GN=CNN2 PE=1 SV=1	FALSE	0	24.132	19.697	5	30	4	1	330	35.9	7.3	High	High	High	High	High	High		4.79187e+07	5.36594e+07	4.35998e+07	2.61558e+07	2.38995e+07	1.85123e+07	1.069	68.19	5
FALSE	High	Master Protein	P56545-2	Isoform 2 of C-terminal-binding protein 2 OS=Homo sapiens OX=9606 GN=CTBP2	FALSE	0	24.131	9.74619	7	19	6	1	985	106.1	8.02	High	High	High	High	High	High		1.05955e+07	1.37142e+07	1.72381e+07	1.06138e+07	2.12293e+07	1.20967e+07	0.314	41.86	7
FALSE	High	Master Protein	Q9Y2Q3	Glutathione S-transferase kappa 1 OS=Homo sapiens OX=9606 GN=GSTK1 PE=1 SV=3	FALSE	0	24.114	45.1327	7	18	7	1	226	25.5	8.41	High	High	High	High	High	High		1.22104e+07	8.54286e+06	1.16926e+07	8.15512e+06	1.19821e+07	1.12055e+07	1.929	38.35	7
FALSE	High	Master Protein	Q14677-3	Isoform 3 of Clathrin interactor 1 OS=Homo sapiens OX=9606 GN=CLINT1	FALSE	0	24.094	12.2862	6	12	6	1	643	70.3	6.58	High	High	High	High	High	High		7.86063e+06	1.16217e+07	2.69291e+06		1.8957e+07	7.62182e+06	0.701	12.5	6
FALSE	High	Master Protein	Q9BPW8	Protein NipSnap homolog 1 OS=Homo sapiens OX=9606 GN=NIPSNAP1 PE=1 SV=1	FALSE	0	24.09	34.1549	5	11	5	1	284	33.3	9.31	High	High	High	High	High	High		15953886	25985125	2.06503e+07	1.08408e+07	1.13363e+07	8.15642e+06	0.896	29.28	5
FALSE	High	Master Protein	P51531	Probable global transcription activator SNF2L2 OS=Homo sapiens OX=9606 GN=SMARCA2 PE=1 SV=2	FALSE	0	23.936	6.3522	7	11	2	1	1590	181.2	7.2	High	High	Not Found	Not Found	Not Found	Not Found		6.77499e+06						0.23	9.45	7
FALSE	High	Master Protein	Q14019	Coactosin-like protein OS=Homo sapiens OX=9606 GN=COTL1 PE=1 SV=3	FALSE	0	23.935	47.1831	8	24	8	1	142	15.9	5.67	High	High	High	High	High	High		1.36007e+07	2.2779e+07	1.0336e+07	1.37728e+07	2.66809e+07	1.22971e+07	6.943	29.1	8
FALSE	High	Master Protein	P06132	Uroporphyrinogen decarboxylase OS=Homo sapiens OX=9606 GN=UROD PE=1 SV=2	FALSE	0	23.843	34.6049	7	20	7	1	367	40.8	6.14	High	High	High	High	High	High	Acetyl [N-Term]	5.20201e+07	5.1331e+07	2.35648e+07	9.60431e+06	1.44153e+07	2.27521e+07	1.336	16.7	7
FALSE	High	Master Protein	A0MNN4	CDW3/SMU1 OS=Homo sapiens OX=9606 GN=SMU1 PE=2 SV=1	FALSE	0	23.829	19.4932	7	14	7	1	513	57.5	7.18	High	High	High	High	Not Found	Not Found		1.45039e+07	2.19067e+07	1.01045e+07	4.24943e+06			0.63	21.49	7
FALSE	High	Master Protein	Q68E01	Integrator complex subunit 3 OS=Homo sapiens OX=9606 GN=INTS3 PE=1 SV=1	FALSE	0	23.826	12.7517	7	20	7	1	1043	118	5.8	High	High	High	High	High	High		6.66784e+06	7.27734e+06	5.65717e+06	4.02258e+06	8.74539e+06	8.73163e+06	0.327	24.69	7
FALSE	High	Master Protein	O95486	Protein transport protein Sec24A OS=Homo sapiens OX=9606 GN=SEC24A PE=1 SV=2	FALSE	0	23.796	7.3193	5	16	4	1	1093	119.7	7.66	High	High	High	High	High	High		4.56354e+06	7.32566e+06	4.06285e+06	3.31827e+06	5.39903e+06	3.98807e+06	0.379	22.67	5
FALSE	High	Master Protein	O94906	Pre-mRNA-processing factor 6 OS=Homo sapiens OX=9606 GN=PRPF6 PE=1 SV=1	FALSE	0	23.785	7.43889	6	16	6	1	941	106.9	8.25	High	High	High	High	High	High		6.24412e+06	1.28167e+07	1.37221e+07	3.60906e+06	9.76983e+06	7.083e+06	0.237	38.2	6
FALSE	High	Master Protein	Q16513	Serine/threonine-protein kinase N2 OS=Homo sapiens OX=9606 GN=PKN2 PE=1 SV=1	FALSE	0	23.777	10.6707	6	18	6	1	984	112	6.3	High	High	High	High	High	High		4.157e+06	7.76392e+06	7.29667e+06	2.61622e+06	7.45663e+06	4.08226e+06	0.245	39.82	6
FALSE	High	Master Protein	A0A140VJZ4	Ubiquitin carboxyl-terminal hydrolase OS=Homo sapiens OX=9606 PE=2 SV=1	FALSE	0	23.773	25.6522	4	17	4	1	230	26.2	4.92	High	High	High	High	High	High		1.81061e+07	1.43235e+07	13225171	6.56607e+06	8.96088e+06	4.8993e+06	1.894	26.45	4
FALSE	High	Master Protein	P48960	CD97 antigen OS=Homo sapiens OX=9606 GN=CD97 PE=1 SV=4	FALSE	0	23.662	11.1377	5	17	5	1	835	91.8	6.87	High	High	High	High	High	High		1.88291e+07	1.79157e+07	1.22405e+07	1.5418e+06	8.05504e+06	8.50083e+06	0.425	24.67	5
FALSE	High	Master Protein	Q99447-3	Isoform 3 of Ethanolamine-phosphate cytidylyltransferase OS=Homo sapiens OX=9606 GN=PCYT2	FALSE	0	23.648	22.113	6	12	6	1	407	45.6	6.73	High	High	High	High	High	High		7.94669e+06	8.88391e+06	1.17643e+07	2.3364e+06	1.91414e+06	4.84673e+06	0.701	19.46	6
FALSE	High	Master Protein	Q9NZL4-3	Isoform 3 of Hsp70-binding protein 1 OS=Homo sapiens OX=9606 GN=HSPBP1	FALSE	0	23.643	14.1791	5	15	5	1	402	44.3	6.47	High	High	High	High	High	High		1.46525e+07	2.92987e+07	1.52729e+07	1.03128e+07	9.35421e+06	6.39391e+06	0.823	33.91	5
FALSE	High	Master Protein	A0A024R3Z5	LanC lantibiotic synthetase component C-like 1 (Bacterial), isoform CRA_b OS=Homo sapiens OX=9606 GN=LANCL1 PE=4 SV=1	FALSE	0	23.617	17.0316	7	22	7	1	411	46.5	7.87	High	High	High	High	High	High		3.48224e+07	4.04535e+07	5.67786e+06	1.57426e+07	3.56473e+07	3.87058e+07	0.957	36.74	7
FALSE	High	Master Protein	B4E290	cDNA FLJ50039, highly similar to Homo sapiens solute carrier family 25, member 24, transcript variant 1, mRNA OS=Homo sapiens OX=9606 PE=2 SV=1	FALSE	0	23.492	19.9161	6	17	6	1	477	53.3	6.61	High	High	High	High	Not Found	Not Found		1.59433e+07	2.50249e+07	1.24718e+07	7.28196e+06			0.585	31.92	6
FALSE	High	Master Protein	Q7Z5L9	Interferon regulatory factor 2-binding protein 2 OS=Homo sapiens OX=9606 GN=IRF2BP2 PE=1 SV=2	FALSE	0	23.445	17.3765	5	8	5	1	587	61	8.69	High	High	High	Not Found	High	High		1.00721e+07	1.89325e+07	1.30018e+07		1.31522e+07	9.67769e+06	0.417	20.19	5
FALSE	High	Master Protein	A0A1W2PPZ5	Transcription elongation factor A protein 1 OS=Homo sapiens OX=9606 GN=TCEA1 PE=1 SV=1	FALSE	0	23.421	24.5847	7	14	7	1	301	33.9	8.38	High	High	High	High	High	High		2.01261e+07	2.24687e+07	1.23393e+07	7.01948e+06	1.39884e+07	1.5879e+07	1.336	22.14	7
FALSE	High	Master Protein	A0A0S2Z5M1	SEC63-like (S. cerevisiae) (Fragment) OS=Homo sapiens OX=9606 GN=SEC63 PE=2 SV=1	FALSE	0	23.379	15.1316	8	14	8	1	760	87.9	5.31	High	High	High	High	High	High		9.86968e+06	3.62016e+07	3.90664e+06	7.09759e+06	8.65681e+06	1.3979e+07	0.551	25.03	8
FALSE	High	Master Protein	Q92930	Ras-related protein Rab-8B OS=Homo sapiens OX=9606 GN=RAB8B PE=1 SV=2	FALSE	0	23.363	28.5024	7	25	1	1	207	23.6	9.07	High	Not Found	High	Not Found	High	Not Found		1.45348e+07		7.60172e+06		7750468		1.738	49.68	7
FALSE	High	Master Protein	A0A024RDE5	Ras-GTPase activating protein SH3 domain-binding protein 2, isoform CRA_a OS=Homo sapiens OX=9606 GN=G3BP2 PE=4 SV=1	FALSE	0	23.355	24.8963	6	15	6	1	482	54.1	5.55	High	High	High	High	High	High		8.81434e+06	1.57047e+07	9.07746e+06	2.82849e+06	9.23368e+06	4.5184e+06	0.711	24.98	6
FALSE	High	Master Protein	Q8N766	ER membrane protein complex subunit 1 OS=Homo sapiens OX=9606 GN=EMC1 PE=1 SV=1	FALSE	0	23.313	12.1853	7	13	7	1	993	111.7	7.66	High	High	High	High	Not Found	Not Found		2.39332e+07	9.0917e+06	6.57355e+06	3.99732e+06			0.381	14.94	7
FALSE	High	Master Protein	Q96DH6	RNA-binding protein Musashi homolog 2 OS=Homo sapiens OX=9606 GN=MSI2 PE=1 SV=1	FALSE	0	23.287	21.9512	6	10	6	1	328	35.2	8.48	High	High	High	High	High	High		16467367	1.31758e+07	1.32877e+07	6.26711e+06	9.733e+06	7.80684e+06	1.894	21.41	6
FALSE	High	Master Protein	A0A024R0Z3	DEAD (Asp-Glu-Ala-Asp) box polypeptide 23, isoform CRA_b OS=Homo sapiens OX=9606 GN=DDX23 PE=4 SV=1	FALSE	0	23.262	9.26829	6	13	6	1	820	95.5	9.55	High	High	High	Not Found	High	High		1.91856e+07	1.58091e+07			1.04969e+07	9.06295e+06	0.355	18.55	6
FALSE	High	Master Protein	Q9UNZ2-5	Isoform 3 of NSFL1 cofactor p47 OS=Homo sapiens OX=9606 GN=NSFL1C	FALSE	0	23.259	20.1613	6	13	6	1	372	40.8	5.15	High	High	High	High	High	High			6.32563e+06	4.12348e+06	5.8303e+06	1.2292e+07	9.374e+06	0.778	28.49	6
FALSE	High	Master Protein	A8K9A4	cDNA FLJ75154, highly similar to Homo sapiens heterogeneous nuclear ribonucleoprotein C (C1/C2), mRNA OS=Homo sapiens OX=9606 PE=2 SV=1	FALSE	0	23.246	23.5294	6	17	6	1	306	33.6	5.14	High	High	High	High	High	High		2.74837e+07	4.17915e+07	2.95689e+07	8.93172e+06	1.70111e+07	1.35556e+07	0.823	46.86	6
FALSE	High	Master Protein	P25325-2	Isoform 2 of 3-mercaptopyruvate sulfurtransferase OS=Homo sapiens OX=9606 GN=MPST	FALSE	0	23.207	29.0221	5	18	5	1	317	35.2	6.61	High	High	High	High	High	High		1.29789e+07	1.41711e+07	1.31945e+07	5.32026e+06	1.03077e+07	6.72203e+06	0.73	51.77	5
FALSE	High	Master Protein	Q9P0L0-2	Isoform 2 of Vesicle-associated membrane protein-associated protein A OS=Homo sapiens OX=9606 GN=VAPA	FALSE	0	23.179	21.7687	5	22	4	1	294	32.6	8.91	High	High	Not Found	High	High	High		3.28457e+07	3.30089e+07		3.00594e+07	4.57918e+07	3.66306e+07	1.581	47.46	5
FALSE	High	Master Protein	P49903	Selenide, water dikinase 1 OS=Homo sapiens OX=9606 GN=SEPHS1 PE=1 SV=2	FALSE	0	23.16	29.0816	6	10	6	1	392	42.9	5.97	High	High	High	High	High	Not Found		2.85189e+06	5.47089e+06	5.52183e+06	3.39164e+06	5.72731e+06		1.371	16.78	6
FALSE	High	Master Protein	B4DWX3	Importin subunit alpha OS=Homo sapiens OX=9606 PE=2 SV=1	FALSE	0	23.117	11.6451	5	16	2	1	541	60.5	5.02	High	High	High	Not Found	High	High		1.5893e+07	2.16396e+07	1.28972e+07		1.71783e+07	1.3587e+07	0.638	28.49	5
FALSE	High	Master Protein	P62847-4	Isoform 4 of 40S ribosomal protein S24 OS=Homo sapiens OX=9606 GN=RPS24	FALSE	0	23.068	13.4948	4	19	4	1	289	32.4	10.15	High	High	High	High	High	High		5.95463e+07	5.37795e+07	2.51974e+07	2.50672e+07	4.10127e+07	2.96851e+07	1.276	45.01	4
FALSE	High	Master Protein	Q6YN16	Hydroxysteroid dehydrogenase-like protein 2 OS=Homo sapiens OX=9606 GN=HSDL2 PE=1 SV=1	FALSE	0	23.053	18.6603	5	15	5	1	418	45.4	7.99	High	High	High	High	High	High		1.57156e+07	2.34694e+07	1.33315e+07	4.7241e+06	1.61207e+07	1.12626e+07	0.509	40.09	5
FALSE	High	Master Protein	O00154	Cytosolic acyl coenzyme A thioester hydrolase OS=Homo sapiens OX=9606 GN=ACOT7 PE=1 SV=3	FALSE	0	23.043	22.8947	6	23	6	1	380	41.8	8.54	High	High	High	High	High	High		1.56031e+07	2.75612e+07	1.64009e+07	1.06926e+07	1.27285e+07	1.07924e+07	0.874	43.07	6
FALSE	High	Master Protein	Q53GW1	Vesicle transport-related protein isoform a variant (Fragment) OS=Homo sapiens OX=9606 PE=2 SV=1	FALSE	0	23.026	19.1589	6	20	6	1	642	72.3	6.38	High	High	High	High	High	High		1.26744e+07	1.12783e+07	1.16776e+07	1.49834e+06	6.23191e+06	3.52556e+06	0.453	41.71	6
FALSE	High	Master Protein	P25685	DnaJ homolog subfamily B member 1 OS=Homo sapiens OX=9606 GN=DNAJB1 PE=1 SV=4	FALSE	0	23.021	20.2941	6	31	6	1	340	38	8.63	High	High	High	High	High	High		2.84258e+07	3.29923e+07	2.83122e+07	1.40469e+07	2.01099e+07	2.01155e+07	1.015	51.42	6
FALSE	High	Master Protein	B2R6F3	Splicing factor arginine/serine-rich 3 OS=Homo sapiens OX=9606 GN=SFRS3 PE=2 SV=1	FALSE	0	23.005	34.7561	6	21	5	1	164	19.3	11.65	High	High	High	High	High	High		105427571	5.27289e+07	8.80951e+07	6.29635e+07	4.37419e+07	93359933	2.981	48.27	6
FALSE	High	Master Protein	A0A087WWF6	DNA polymerase delta subunit 2 OS=Homo sapiens OX=9606 GN=POLD2 PE=1 SV=1	FALSE	0	22.964	17.2619	6	13	6	1	504	54.7	5.95	High	High	High	High	High	High		1.07298e+07	1.30945e+07	1.09363e+07	8.71673e+06	1.05624e+07	7.34488e+06	0.701	30.9	6
FALSE	High	Master Protein	A0A024R172	Leukotriene B4 12-hydroxydehydrogenase, isoform CRA_a OS=Homo sapiens OX=9606 GN=LTB4DH PE=4 SV=1	FALSE	0	22.912	28.5714	6	17	6	1	329	35.9	8.29	High	High	High	High	High	High		3.73465e+06	4.54406e+07	4.24922e+06	4.15318e+06	9.04742e+06	8.31125e+06	1.512	13.51	6
FALSE	High	Master Protein	Q8TEM1	Nuclear pore membrane glycoprotein 210 OS=Homo sapiens OX=9606 GN=NUP210 PE=1 SV=3	FALSE	0	22.872	5.08744	7	13	7	1	1887	205	6.81	High	High	High	High	Not Found	High		1.45908e+07	1.88434e+07	1.01085e+07	1.00932e+07		5.79163e+06	0.209	22.51	7
FALSE	High	Master Protein	P55265-4	Isoform 4 of Double-stranded RNA-specific adenosine deaminase OS=Homo sapiens OX=9606 GN=ADAR	FALSE	0	22.867	7.0134	6	13	6	1	1269	140.7	8.56	High	High	High	High	High	High		1.54933e+07	1.48386e+07	1.02191e+07	6.10731e+06	1.78103e+07	4.49753e+06	0.189	21.58	6
FALSE	High	Master Protein	Q59GX2	Solute carrier family 2 (Facilitated glucose transporter), member 1 variant (Fragment) OS=Homo sapiens OX=9606 PE=2 SV=1	FALSE	0	22.852	11.412	5	24	5	1	517	57	9.47	High	High	High	High	High	High		2.57535e+07	6.45384e+07	5.64025e+07	6.34714e+07	4.45914e+07	4.50231e+07	1.154	54.51	5
FALSE	High	Master Protein	A0A024R3P9	Acyl-Coenzyme A binding domain containing 3, isoform CRA_a OS=Homo sapiens OX=9606 GN=ACBD3 PE=4 SV=1	FALSE	0	22.672	15.5303	5	12	5	1	528	60.6	5.06	High	High	High	High	High	High		4.60179e+06	2559553	1.37895e+07	1.94815e+06	5.90615e+06	1.18094e+07	0.65	27.46	5
FALSE	High	Master Protein	Q59HG1	Chromosome-associated kinesin KIF4A variant (Fragment) OS=Homo sapiens OX=9606 PE=2 SV=1	FALSE	0	22.56	6.23482	6	9	6	1	1235	140.3	6.27	High	High	Not Found	Not Found	High	High		1.37421e+07	3.95378e+06			3.92991e+06	3.98595e+06	0.197	22.06	6
FALSE	High	Master Protein	E7EMK3	Flotillin-2 OS=Homo sapiens OX=9606 GN=FLOT2 PE=1 SV=1	FALSE	0	22.534	19.4617	7	16	7	1	483	53.1	5.24	High	High	High	High	High	High		1.41015e+07	1.3901e+07	1.86485e+07	6.25265e+06	1.34942e+07	1.13951e+07	0.585	18.19	7
FALSE	High	Master Protein	O75962	Triple functional domain protein OS=Homo sapiens OX=9606 GN=TRIO PE=1 SV=2	FALSE	0	22.521	3.87472	8	21	8	1	3097	346.7	6.37	High	High	High	High	High	High		3.37895e+06	2.34974e+06	4.32058e+06	4.84512e+06	8.99753e+06	4.82513e+06	0.108	28.32	8
FALSE	High	Master Protein	P51570-2	Isoform 2 of Galactokinase OS=Homo sapiens OX=9606 GN=GALK1	FALSE	0	22.434	15.6398	6	12	6	1	422	45.3	6.68	High	High	High	High	High	High		11770057	5.72784e+06	9.48268e+06	6.64974e+06	1.16187e+07	5.4696e+06	0.778	27.41	6
FALSE	High	Master Protein	P11802	Cyclin-dependent kinase 4 OS=Homo sapiens OX=9606 GN=CDK4 PE=1 SV=2	FALSE	0	22.385	35.3135	7	17	6	1	303	33.7	7.01	High	High	High	Not Found	High	High		9.35754e+06	7.26591e+06	1.70863e+07		2.40876e+07	1.58208e+07	1.239	22.99	7
FALSE	High	Master Protein	A0A090N7V5	Chromosome 7 open reading frame 24 OS=Homo sapiens OX=9606 GN=C7orf24 PE=4 SV=1	FALSE	0	22.366	49.4681	6	19	6	1	188	21	5.14	High	High	High	High	High	High		1.89468e+07	2.54111e+07	8.54323e+06	2.44582e+06	1.77472e+07	1.69146e+07	1.683	37.05	6
FALSE	High	Master Protein	Q8TA92	Similar to AFG3 ATPase family gene 3-like 2 (Yeast) (Fragment) OS=Homo sapiens OX=9606 PE=2 SV=1	FALSE	0	22.363	9.48276	6	10	6	1	812	90.1	9.11	High	High	High	Not Found	High	High		9.78946e+06	1.44583e+07	6.98195e+06		1.72691e+07	8.80905e+06	0.28	17.58	6
FALSE	High	Master Protein	D3DSY9	Farnesyltransferase, CAAX box, alpha, isoform CRA_a OS=Homo sapiens OX=9606 GN=FNTA PE=4 SV=1	FALSE	0	22.343	19.9125	5	16	5	1	457	52.6	5.57	High	High	High	High	High	High		5.04401e+06	7.06092e+06	4.09027e+06	2.24461e+06	3.73342e+06	3.2581e+06	0.668	18.26	5
FALSE	High	Master Protein	Q52LJ0-2	Isoform 2 of Protein FAM98B OS=Homo sapiens OX=9606 GN=FAM98B	FALSE	0	22.332	18.2448	5	15	5	1	433	45.5	8.69	High	High	High	High	High	High		1.77246e+07	1.68749e+07	1.4245e+07	3.97676e+06	1.37223e+07	1.3454e+07	0.743	28.19	5
FALSE	High	Master Protein	A0A087X256	WASH complex subunit 4 OS=Homo sapiens OX=9606 GN=WASHC4 PE=1 SV=1	FALSE	0	22.326	12.1806	8	13	8	1	1174	136.4	7.44	High	High	High	High	High	High		1.59211e+06	2.99238e+06	2.88305e+06	1.84669e+06	9.17565e+06	8.92338e+06	0.278	10.98	8
FALSE	High	Master Protein	P63208	S-phase kinase-associated protein 1 OS=Homo sapiens OX=9606 GN=SKP1 PE=1 SV=2	FALSE	0	22.315	44.7853	5	25	5	1	163	18.6	4.54	High	High	High	High	High	High		3.84232e+07	4.47579e+07	1.85851e+07	1.12609e+07	7.63105e+06	1.1606e+07	2.162	32.06	5
FALSE	High	Master Protein	P54727	UV excision repair protein RAD23 homolog B OS=Homo sapiens OX=9606 GN=RAD23B PE=1 SV=1	FALSE	0	22.314	20.0489	6	15	5	1	409	43.1	4.84	High	High	High	Not Found	High	High		6.30691e+06	2.8864e+07	1.15959e+07		1.36387e+07	2.43372e+06	1.581	23.13	6
FALSE	High	Master Protein	A0A024QZR3	Protein pelota homolog OS=Homo sapiens OX=9606 GN=hCG_2002731 PE=3 SV=1	FALSE	0	22.266	27.7922	6	11	6	1	385	43.4	6.34	High	High	High	Not Found	High	High		3.82988e+06	5.73858e+06	3.88245e+06		2.11588e+06	2.53758e+06	0.817	8.46	6
FALSE	High	Master Protein	A0A0S2Z583	Retinol dehydrogenase 11 isoform 1 (Fragment) OS=Homo sapiens OX=9606 GN=RDH11 PE=2 SV=1	FALSE	0	22.25	21.6981	5	17	5	1	318	35.4	8.82	High	High	High	High	High	High		1.72408e+07	2.10356e+07	1.59034e+07	6278035	1.2175e+07	1.38868e+07	0.73	47.92	5
FALSE	High	Master Protein	Q5LJA9	Ubiquitin carboxyl-terminal hydrolase (Fragment) OS=Homo sapiens OX=9606 GN=UCHL5 PE=1 SV=1	FALSE	0	22.247	18.4783	6	15	6	1	368	41.7	5.53	High	High	High	High	High	High		6.26234e+06	2.35522e+07	7.66875e+06	2.14483e+07	1.48542e+07	4.03759e+06	0.874	32.75	6
FALSE	High	Master Protein	P32322-3	Isoform 3 of Pyrroline-5-carboxylate reductase 1, mitochondrial OS=Homo sapiens OX=9606 GN=PYCR1	FALSE	0	22.197	22.2543	5	12	5	1	346	36	7.61	High	High	High	High	Not Found	High		1.91676e+07	2.2827e+07	3.03324e+07	3.00745e+07		2.05076e+07	1.154	13.15	5
FALSE	High	Master Protein	Q8WWY3	U4/U6 small nuclear ribonucleoprotein Prp31 OS=Homo sapiens OX=9606 GN=PRPF31 PE=1 SV=2	FALSE	0	22.129	20.8417	7	13	7	1	499	55.4	5.78	High	High	High	Not Found	Not Found	High		1.05168e+07	1.23927e+07	1.16883e+07			3.49925e+06	1.031	12.62	7
FALSE	High	Master Protein	Q7L5N1	COP9 signalosome complex subunit 6 OS=Homo sapiens OX=9606 GN=COPS6 PE=1 SV=1	FALSE	0	22.094	31.4985	6	21	6	1	327	36.1	5.73	High	High	High	High	High	High		4.67343e+07	3.98809e+07	3.44873e+07	1.48219e+07	2.41564e+07	2.12603e+07	1.512	39.26	6
FALSE	High	Master Protein	P11233	Ras-related protein Ral-A OS=Homo sapiens OX=9606 GN=RALA PE=1 SV=1	FALSE	0	22.082	25.2427	5	22	5	1	206	23.6	7.11	High	High	High	High	High	High		2.80228e+07	2.70839e+07	1.66292e+07	1.6403e+07	2.94108e+07	2.2145e+07	1.848	51.94	5
FALSE	High	Master Protein	Q01780	Exosome component 10 OS=Homo sapiens OX=9606 GN=EXOSC10 PE=1 SV=2	FALSE	0	22.046	9.26554	6	12	6	1	885	100.8	8.46	High	High	High	High	Not Found	Not Found		5.92013e+06	5.42322e+06	5.04901e+06	2.46425e+06			0.245	30	6
FALSE	High	Master Protein	P22059	Oxysterol-binding protein 1 OS=Homo sapiens OX=9606 GN=OSBP PE=1 SV=1	FALSE	0	22.016	13.1351	6	11	6	1	807	89.4	7.3	High	High	High	High	High	High		1.80537e+07	2.41699e+07	8.65007e+06	6.60102e+06	13525865	3.21009e+06	0.311	23.02	6
FALSE	High	Master Protein	B2R4R0	Histone H4 OS=Homo sapiens OX=9606 GN=HIST1H4L PE=2 SV=1	FALSE	0	22.01	50.4854	5	24	5	1	103	11.4	11.36	High	High	High	Not Found	High	High		9.62772e+07	1.11874e+08	5.01228e+07		1.66479e+07	1.60319e+07	9	59.12	5
FALSE	High	Master Protein	Q5H9R7-5	Isoform 5 of Serine/threonine-protein phosphatase 6 regulatory subunit 3 OS=Homo sapiens OX=9606 GN=PPP6R3	FALSE	0	21.979	8.30489	6	9	6	1	879	98.4	4.64	Not Found	High	High	High	High	High			1.2489e+07	6.39699e+06	3.13083e+06	1.71099e+07	1.00363e+07	0.318	11.33	6
FALSE	High	Master Protein	B4DLN1	cDNA FLJ60124, highly similar to Mitochondrial dicarboxylate carrier OS=Homo sapiens OX=9606 PE=2 SV=1	FALSE	0	21.884	18.552	6	18	1	1	442	48.1	9.52	Not Found	High	High	High	High	High			1.9287e+07	1.21039e+07	1.12268e+07	1.13549e+07	8602514	0.978	30.73	6
FALSE	High	Master Protein	Q5T6F2	Ubiquitin-associated protein 2 OS=Homo sapiens OX=9606 GN=UBAP2 PE=1 SV=1	FALSE	0	21.86	8.93655	6	13	6	1	1119	117	7.34	High	High	High	High	High	High		1.03945e+07	1.13627e+07	1.01197e+07	6.24252e+06	4.39973e+06	4.22941e+06	0.501	12.37	6
FALSE	High	Master Protein	Q13618	Cullin-3 OS=Homo sapiens OX=9606 GN=CUL3 PE=1 SV=2	FALSE	0	21.856	12.3698	6	17	6	1	768	88.9	8.48	High	High	High	High	Not Found	High		1.69663e+07	1.51979e+07	1.32648e+07	5.18977e+06		1.68532e+06	0.311	42.19	6
FALSE	High	Master Protein	P35611-3	Isoform 3 of Alpha-adducin OS=Homo sapiens OX=9606 GN=ADD1	FALSE	0	21.831	11.9792	5	12	5	1	768	84.3	5.96	High	High	High	High	Not Found	High		3.57867e+06	5.81365e+06	7.14746e+06	2.16119e+06		6.27128e+06	0.389	14.05	5
FALSE	High	Master Protein	A8K588	cDNA FLJ76823, highly similar to Homo sapiens splicing factor, arginine/serine-rich 6 (SFRS6), mRNA OS=Homo sapiens OX=9606 PE=2 SV=1	FALSE	0	21.789	24.1279	7	14	6	1	344	39.5	11.4	High	High	High	High	High	High		48438374	3.12158e+07	3.51842e+07	5.06389e+06	1.86876e+07	8.68875e+06	1.154	30.17	7
FALSE	High	Master Protein	Q9BUP3-3	Isoform 3 of Oxidoreductase HTATIP2 OS=Homo sapiens OX=9606 GN=HTATIP2	FALSE	0	21.709	29.3478	7	13	7	1	276	30.1	8.38	High	High	High	High	High	High		2.35547e+07	2.138e+07	1.50582e+07	1.20343e+07	2.47106e+07	1.24768e+07	1.239	22.33	7
FALSE	High	Master Protein	O75122-3	Isoform 3 of CLIP-associating protein 2 OS=Homo sapiens OX=9606 GN=CLASP2	FALSE	0	21.707	7.72277	7	14	6	1	1515	165.8	8.31	High	High	High	High	Not Found	High			2.31864e+06	1.00729e+06			1.88761e+06	0.183	18.96	7
FALSE	High	Master Protein	F8W031	Uncharacterized protein (Fragment) OS=Homo sapiens OX=9606 PE=1 SV=1	FALSE	0	21.68	30.038	6	21	5	1	263	29.2	7.01	High	High	High	High	High	High		3.80878e+07	4.0745e+07	1.75533e+07	1.24974e+07	1.93499e+07	2.26111e+07	1.154	48.95	6
FALSE	High	Master Protein	P08397	Porphobilinogen deaminase OS=Homo sapiens OX=9606 GN=HMBS PE=1 SV=2	FALSE	0	21.644	19.3906	5	11	5	1	361	39.3	7.18	High	High	High	High	High	Not Found		2.87376e+06	4.66175e+06	4.90098e+06	2.60554e+06	1.88243e+06		0.931	16.14	5
FALSE	High	Master Protein	P62316	Small nuclear ribonucleoprotein Sm D2 OS=Homo sapiens OX=9606 GN=SNRPD2 PE=1 SV=1	FALSE	0	21.616	32.2034	5	17	5	1	118	13.5	9.91	High	High	High	High	High	High		3.35278e+07	3.81189e+07	3.44682e+07	3.90601e+07	1.62597e+07	1.80751e+07	3.642	42.12	5
FALSE	High	Master Protein	Q99808-2	Isoform 2 of Equilibrative nucleoside transporter 1 OS=Homo sapiens OX=9606 GN=SLC29A1	FALSE	0	21.613	9.90654	5	14	5	1	535	58.9	8.15	High	High	High	High	High	High		5.14488e+06	1.30733e+07	5.60484e+06	5.63913e+06	1.12901e+07	8.10917e+06	0.778	18.91	5
FALSE	High	Master Protein	Q8NBX0	Saccharopine dehydrogenase-like oxidoreductase OS=Homo sapiens OX=9606 GN=SCCPDH PE=1 SV=1	FALSE	0	21.605	27.5058	6	15	6	1	429	47.1	9.14	Not Found	High	High	High	High	High			1.09069e+07	1.31193e+07	4.84945e+06	5.67594e+06	427977	1.228	6.96	6
FALSE	High	Master Protein	Q9Y305-4	Isoform 4 of Acyl-coenzyme A thioesterase 9, mitochondrial OS=Homo sapiens OX=9606 GN=ACOT9	FALSE	0	21.594	16.5179	5	20	5	1	448	50.8	8.53	High	High	High	High	High	High		1.44736e+07	1.01801e+07	1.21664e+07	1.08155e+07	1.41717e+07	1.11178e+07	0.61	31.57	5
FALSE	High	Master Protein	A0A024R5H8	RAB6A, member RAS oncogene family, isoform CRA_b OS=Homo sapiens OX=9606 GN=RAB6A PE=4 SV=1	FALSE	0	21.594	37.9808	6	23	5	1	208	23.5	5.54	High	High	High	High	High	High		4.31751e+07	5.06228e+07	2.02898e+07	3.66545e+06	9.94618e+06	7.1631e+06	1.254	47.34	6
FALSE	High	Master Protein	A8K3M3	Tyrosine-protein phosphatase non-receptor type OS=Homo sapiens OX=9606 GN=PTPN1 PE=2 SV=1	FALSE	0	21.592	13.7931	5	11	5	1	435	49.9	6.27	High	High	High	High	High	High	Acetyl [N-Term]	1.41297e+07	1.25444e+07	9.82827e+06	5.95089e+06	9.54962e+06	8.324e+06	0.45	29.04	5
FALSE	High	Master Protein	P48556	26S proteasome non-ATPase regulatory subunit 8 OS=Homo sapiens OX=9606 GN=PSMD8 PE=1 SV=2	FALSE	0	21.552	25.1429	6	24	6	1	350	39.6	9.7	High	High	High	High	High	High		2.43892e+07	3.52988e+07	2.18896e+07	9.68826e+06	1.60563e+07	1.37613e+07	0.778	41.31	6
FALSE	High	Master Protein	B3KY60	cDNA FLJ16777 fis, clone BRHIP2029567, highly similar to Cell division cycle 5-like protein OS=Homo sapiens OX=9606 PE=2 SV=1	FALSE	0	21.529	14.2145	6	8	6	1	802	92.2	8.18	Not Found	High	High	High	Not Found	High			1.03028e+07	6.79906e+06			9.50025e+06	0.359	9.47	6
FALSE	High	Master Protein	B4E1J8	cDNA FLJ56285, highly similar to ADP-ribosylation factor-like protein 8B OS=Homo sapiens OX=9606 PE=2 SV=1	FALSE	0	21.475	20.5882	4	15	4	1	238	27.2	9.66	High	High	High	High	High	High		3.08155e+07	3.2076e+07	1.57925e+07	1.1553e+07		1.17554e+07	1.894	23.71	4
FALSE	High	Master Protein	Q15257	Serine/threonine-protein phosphatase 2A activator OS=Homo sapiens OX=9606 GN=PTPA PE=1 SV=3	FALSE	0	21.414	29.6089	6	28	6	1	358	40.6	5.94	High	High	High	High	High	High		2.00333e+07	3.74534e+07	2.49219e+07	1.22284e+07	1.17318e+07	1.00344e+07	0.778	47.14	6
FALSE	High	Master Protein	P05387	60S acidic ribosomal protein P2 OS=Homo sapiens OX=9606 GN=RPLP2 PE=1 SV=1	FALSE	0	21.4	69.5652	4	25	4	1	115	11.7	4.54	High	High	High	High	High	High		2.50721e+07	3.33352e+07	1.42387e+07	1.01159e+07	5.98061e+07	4.47408e+07	5.813	51.83	4
FALSE	High	Master Protein	Q14696	LRP chaperone MESD OS=Homo sapiens OX=9606 GN=MESD PE=1 SV=2	FALSE	0	21.358	32.4786	5	19	5	1	234	26.1	7.78	High	High	High	High	High	High		2.50337e+07	2.98308e+07	9.41776e+06	2.15127e+07	1.96841e+07	1.71341e+07	1.894	40.02	5
FALSE	High	Master Protein	A0A0S2Z3G3	Solute carrier family 25 (Mitochondrial carrier dicarboxylate transporter), member 10, isoform CRA_a (Fragment) OS=Homo sapiens OX=9606 GN=SLC25A10 PE=2 SV=1	FALSE	0	21.357	27.027	6	15	1	1	296	32.1	9.35	Not Found	Not Found	Not Found	Not Found	High	High						3.82759e+06	3.69742e+06	1.637	23.32	6
FALSE	High	Master Protein	A0A024R850	Mitochondrial ribosome recycling factor, isoform CRA_a OS=Homo sapiens OX=9606 GN=MRRF PE=4 SV=1	FALSE	0	21.355	24.4048	6	11	6	1	336	36.9	9.58	High	High	High	Not Found	High	High		3.90736e+06	5.44557e+06	6.79775e+06		7.68176e+06	8.49818e+06	1.512	12.5	6
FALSE	High	Master Protein	D6W4Z6	HCG23833, isoform CRA_b OS=Homo sapiens OX=9606 GN=hCG_23833 PE=4 SV=1	FALSE	0	21.343	21.8263	6	23	6	1	449	51	6.57	High	High	High	High	High	High		6.79789e+06	8.23155e+06	6.87241e+06	6.00577e+06	7.20675e+06	3.20241e+06	0.562	27.61	6
FALSE	High	Master Protein	P19784	Casein kinase II subunit alpha' OS=Homo sapiens OX=9606 GN=CSNK2A2 PE=1 SV=1	FALSE	0	21.326	27.1429	7	10	6	1	350	41.2	8.56	High	High	High	Not Found	High	Not Found		1.19577e+07	1.53675e+07	8.25642e+06		8.97286e+06		1.015	13.65	7
FALSE	High	Master Protein	P42771-4	Isoform 5 of Cyclin-dependent kinase inhibitor 2A OS=Homo sapiens OX=9606 GN=CDKN2A	FALSE	0	21.302	37.7246	4	22	2	1	167	17.9	6.89	High	High	High	High	High	High	Acetyl [N-Term]	5.79627e+07	6.45478e+07	3.87864e+07	1.62825e+07	2.8753e+07	2.01199e+07	2.594	39.95	4
FALSE	High	Master Protein	A0A024R7I5	tRNA (guanine(26)-N(2))-dimethyltransferase OS=Homo sapiens OX=9606 GN=TRMT1 PE=3 SV=1	FALSE	0	21.298	9.40819	5	11	5	1	659	72.2	7.64	High	High	High	High	High	Not Found		6.28665e+06	6.60308e+06	1.33036e+06	1.81215e+06	3.68358e+06		0.401	19.22	5
FALSE	High	Master Protein	A0A140VK83	Protein phosphatase 1, regulatory subunit 7, isoform CRA_b OS=Homo sapiens OX=9606 GN=PPP1R7 PE=2 SV=1	FALSE	0	21.287	13.3333	4	15	4	1	360	41.5	4.91	High	High	High	High	High	High		9.78094e+06	1.13999e+07	9.65682e+06	1.67275e+06	4.29737e+06	3.38305e+06	0.73	36.32	4
FALSE	High	Master Protein	B7ZKQ8	Podocalyxin OS=Homo sapiens OX=9606 GN=PODXL PE=2 SV=1	FALSE	0	21.272	14.8214	6	16	6	1	560	58.8	5.49	High	High	High	High	High	High		6.89289e+07	1.50137e+07	5.06006e+07	420929	4.54839e+07	3.34137e+07	0.778	27.84	6
FALSE	High	Master Protein	P47985	Cytochrome b-c1 complex subunit Rieske, mitochondrial OS=Homo sapiens OX=9606 GN=UQCRFS1 PE=1 SV=2	FALSE	0	21.239	27.3723	6	18	6	1	274	29.6	8.32	High	High	High	High	High	High		2.68327e+07	3.72028e+07	6.76297e+06	2.77511e+06	1.65779e+07	9.11222e+06	1.581	17.12	6
FALSE	High	Master Protein	P52294	Importin subunit alpha-5 OS=Homo sapiens OX=9606 GN=KPNA1 PE=1 SV=3	FALSE	0	21.211	10.9665	5	13	2	1	538	60.2	5.01	Not Found	High	Not Found	Not Found	High	High						1.65415e+07	24691464	0.668	30.24	5
FALSE	High	Master Protein	Q99471	Prefoldin subunit 5 OS=Homo sapiens OX=9606 GN=PFDN5 PE=1 SV=2	FALSE	0	21.167	31.1688	3	10	3	1	154	17.3	6.33	High	High	High	High	High	High		1.94209e+07	1.49229e+07	1.01437e+07	8.44964e+06	1.05701e+07	9.55825e+06	1.512	17.1	3
FALSE	High	Master Protein	B3KQB4	PRA1 family protein OS=Homo sapiens OX=9606 PE=2 SV=1	FALSE	0	21.161	24.4681	4	18	4	1	188	21.5	9.77	High	High	High	High	High	High	Acetyl [N-Term]	3.7619e+07	2.82064e+07	2.33545e+07	1.40056e+07	1.50864e+07	1.875e+07	5.813	35	4
FALSE	High	Master Protein	Q53F37	SAR1a gene homolog 2 variant (Fragment) OS=Homo sapiens OX=9606 PE=2 SV=1	FALSE	0	21.116	40.9091	6	17	3	1	198	22.4	6.11	High	High	Not Found	Not Found	High	High		1.07744e+07	6.99386e+06			6.95657e+06		2.162	28.49	6
FALSE	High	Master Protein	D3DR22	Hydroxysteroid (17-beta) dehydrogenase 12, isoform CRA_a OS=Homo sapiens OX=9606 GN=HSD17B12 PE=3 SV=1	FALSE	0	21.094	26.1364	6	20	6	1	352	38.8	9.48	High	High	High	High	High	High		1.45126e+07	2.40466e+07	1.58412e+07	8.353e+06	2.1354e+07	1.75961e+07	1.069	36.73	6
FALSE	High	Master Protein	A0A140VJS0	Serine/threonine-protein phosphatase OS=Homo sapiens OX=9606 PE=2 SV=1	FALSE	0	21.09	21.6828	5	21	5	1	309	35.6	5.43	High	High	High	High	High	High		6.44939e+07	6.94038e+07	4.43533e+07	2.74555e+07	3.61264e+07	3.16414e+07	0.833	59.95	5
FALSE	High	Master Protein	E5RHG6	Tubulin-specific chaperone A OS=Homo sapiens OX=9606 GN=TBCA PE=1 SV=2	FALSE	0	21.054	31.2977	4	11	4	1	131	15.1	5.16	High	High	High	Not Found	High	High		7.02779e+07	3.0465e+07	3.18199e+07		8.83885e+06	3.8593e+07	4.179	29.21	4
FALSE	High	Master Protein	A0A024R3D8	Acetyltransferase component of pyruvate dehydrogenase complex OS=Homo sapiens OX=9606 GN=DLAT PE=3 SV=1	FALSE	0	21.044	11.2828	5	19	5	1	647	68.9	7.84	High	High	High	High	High	High		1.75351e+07	1.58286e+07	1.08261e+07	7979211	6.29989e+06	7.23421e+06	0.417	45.24	5
FALSE	High	Master Protein	P19623	Spermidine synthase OS=Homo sapiens OX=9606 GN=SRM PE=1 SV=1	FALSE	0	21.041	22.5166	5	26	5	1	302	33.8	5.49	High	High	High	High	High	High		5.70891e+07	5.14356e+07	3.66847e+07	2.37251e+07	2.53514e+07	2.2133e+07	0.968	67.41	5
FALSE	High	Master Protein	P11717	Cation-independent mannose-6-phosphate receptor OS=Homo sapiens OX=9606 GN=IGF2R PE=1 SV=3	FALSE	0	21.041	2.72983	6	9	6	1	2491	274.2	5.94	Not Found	High	High	High	Not Found	High			8.51829e+06	8.66856e+06	5.977e+06		5.64443e+06	0.1	21.61	6
FALSE	High	Master Protein	P08574	Cytochrome c1, heme protein, mitochondrial OS=Homo sapiens OX=9606 GN=CYC1 PE=1 SV=3	FALSE	0	20.999	21.8462	6	25	6	1	325	35.4	9	High	High	High	High	High	High		9.88775e+07	1.21935e+08	5.84376e+07	4.59502e+07	6.49558e+07	3.4515e+07	1.637	25.12	6
FALSE	High	Master Protein	P40616	ADP-ribosylation factor-like protein 1 OS=Homo sapiens OX=9606 GN=ARL1 PE=1 SV=1	FALSE	0	20.956	44.7514	5	19	5	1	181	20.4	5.72	High	High	High	High	High	High		8.01787e+06	9.49635e+06	6.68176e+06	4.19807e+06	4.80006e+06	9.09634e+06	2.981	20.22	5
FALSE	High	Master Protein	Q8NB90	Spermatogenesis-associated protein 5 OS=Homo sapiens OX=9606 GN=SPATA5 PE=1 SV=3	FALSE	0	20.922	11.8701	6	19	5	1	893	97.8	5.66	High	High	High	High	High	Not Found		3.61105e+06	4.63635e+06	3.40123e+06	1.49583e+06	2.05057e+06		0.274	26.78	6
FALSE	High	Master Protein	A0A024QZY1	JTV1 gene, isoform CRA_a OS=Homo sapiens OX=9606 GN=JTV1 PE=4 SV=1	FALSE	0	20.886	27.1875	5	25	5	1	320	35.3	8.22	High	High	High	High	High	High		2.37087e+07	2.38892e+07	2.5648e+07	1.9971e+07	1.66182e+07	1.37816e+07	0.778	56.26	5
FALSE	High	Master Protein	P35052	Glypican-1 OS=Homo sapiens OX=9606 GN=GPC1 PE=1 SV=2	FALSE	0	20.814	12.9032	5	8	5	1	558	61.6	7.3	Not Found	Not Found	Not Found	Not Found	High	High						13457475	1.49782e+07	0.501	12.5	5
FALSE	High	Master Protein	Q8TEQ6	Gem-associated protein 5 OS=Homo sapiens OX=9606 GN=GEMIN5 PE=1 SV=3	FALSE	0	20.808	5.6366	6	10	6	1	1508	168.5	6.62	High	High	High	Not Found	High	Not Found		2.90671e+06	5.97504e+06	8.683e+06		6.56196e+06		0.153	14.43	6
FALSE	High	Master Protein	Q8IWE2	Protein NOXP20 OS=Homo sapiens OX=9606 GN=FAM114A1 PE=1 SV=2	FALSE	0	20.787	19.7158	6	13	6	1	563	60.7	4.68	High	High	High	Not Found	Not Found	Not Found		1.73745e+07	1.54378e+07	1.14509e+07				0.668	12.58	6
FALSE	High	Master Protein	Q5VT79	Annexin A8-like protein 1 OS=Homo sapiens OX=9606 GN=ANXA8L1 PE=2 SV=2	FALSE	0	20.764	21.7125	5	15	4	1	327	36.9	5.78	High	High	High	High	High	High		6.62655e+06	5.9528e+06	9.67906e+06	6.50116e+06	6.90458e+06	1.60293e+07	0.823	25.97	5
FALSE	High	Master Protein	Q92890-1	Isoform Long of Ubiquitin recognition factor in ER-associated degradation protein 1 OS=Homo sapiens OX=9606 GN=UFD1	FALSE	0	20.729	20.6997	6	24	6	1	343	38.7	6.34	High	High	High	High	High	High	Acetyl [N-Term]	9.49031e+06	2.1933e+07	14868475	1.12996e+07	1.94331e+07	1.31893e+07	1.154	46.43	6
FALSE	High	Master Protein	A0A2R8Y5P7	Probable histidine--tRNA ligase, mitochondrial OS=Homo sapiens OX=9606 GN=HARS2 PE=1 SV=1	FALSE	0	20.692	14.0625	7	19	2	1	512	57.5	8.02	High	High	High	Not Found	Not Found	Not Found		1.16056e+06	3.12369e+06	1.48785e+06				0.607	36.14	7
FALSE	High	Master Protein	A0A0C4DG89	Probable ATP-dependent RNA helicase DDX46 OS=Homo sapiens OX=9606 GN=DDX46 PE=1 SV=1	FALSE	0	20.685	6.78295	7	16	7	1	1032	117.4	9.29	High	High	High	High	High	High		7.29188e+06	8.08749e+06	1.57449e+07	2.48135e+06	7.45141e+06	6.27321e+06	0.302	28.2	7
FALSE	High	Master Protein	Q15370-2	Isoform 2 of Elongin-B OS=Homo sapiens OX=9606 GN=ELOB	FALSE	0	20.662	23.6025	5	25	5	1	161	17.9	6.1	High	High	High	High	High	High	Acetyl [N-Term]	1.05741e+07	1.16054e+07	1.03481e+06	377132	2.8102e+07	2.14367e+07	4.995	30.13	5
FALSE	High	Master Protein	A0A024RDG6	Scavenger receptor class B, member 2, isoform CRA_a OS=Homo sapiens OX=9606 GN=SCARB2 PE=3 SV=1	FALSE	0	20.581	18.2008	5	22	5	1	478	54.3	5.14	High	High	High	High	High	High		3.30528e+07	3.63234e+07	2.95474e+07	7.54401e+06	1.37613e+07	1.14923e+07	0.738	16.04	5
FALSE	High	Master Protein	P52943	Cysteine-rich protein 2 OS=Homo sapiens OX=9606 GN=CRIP2 PE=1 SV=1	FALSE	0	20.564	29.3269	4	18	4	1	208	22.5	8.72	High	High	High	High	High	High		7.87243e+07	7.00488e+07	6.50928e+07	6.01772e+07	8.81254e+07	5.10781e+07	1.848	39.69	4
FALSE	High	Master Protein	Q9BVK6	Transmembrane emp24 domain-containing protein 9 OS=Homo sapiens OX=9606 GN=TMED9 PE=1 SV=2	FALSE	0	20.554	33.1915	7	14	7	1	235	27.3	8.02	High	High	High	Not Found	High	High		3.90349e+07	3.31909e+07	3.2313e+07		6.83053e+07	4.33241e+07	1.738	25.95	7
FALSE	High	Master Protein	B9EG90	Topoisomerase (DNA) I OS=Homo sapiens OX=9606 GN=TOP1 PE=2 SV=1	FALSE	0	20.537	9.54248	6	13	6	1	765	90.6	9.31	High	High	High	Not Found	High	High		1.19989e+07	8.90561e+06	8.75301e+06		1.04659e+07	1.0878e+07	0.409	18.34	6
FALSE	High	Master Protein	Q14376	UDP-glucose 4-epimerase OS=Homo sapiens OX=9606 GN=GALE PE=1 SV=2	FALSE	0	20.503	27.2989	5	8	5	1	348	38.3	6.73	High	High	High	High	High	Not Found		8.2757e+06	9.83772e+06	3.9073e+06	1.64088e+06	1.80329e+06		0.778	13.74	5
FALSE	High	Master Protein	Q96HS1	Serine/threonine-protein phosphatase PGAM5, mitochondrial OS=Homo sapiens OX=9606 GN=PGAM5 PE=1 SV=2	FALSE	0	20.461	18.6851	6	9	6	1	289	32	8.68	Not Found	High	High	Not Found	High	High			1.05825e+07	3.05547e+07		1.2019e+07	1.55694e+07	1.069	9.76	6
FALSE	High	Master Protein	A0A024R2K1	RAB5A, member RAS oncogene family, isoform CRA_a OS=Homo sapiens OX=9606 GN=RAB5A PE=4 SV=1	FALSE	0	20.438	26.9767	5	20	2	1	215	23.6	8.15	High	Not Found	High	High	Not Found	High		1.16127e+07		1.39732e+07	3.83173e+06			1.276	51.02	5
FALSE	High	Master Protein	A0A024R3V7	NIF3-like protein 1 OS=Homo sapiens OX=9606 GN=NIF3L1 PE=3 SV=1	FALSE	0	20.436	20.1592	5	12	5	1	377	41.9	6.65	Not Found	High	High	High	High	High			1.97069e+07	1.99997e+07	1.01686e+07	9.02882e+06	7.96547e+06	0.688	26.45	5
FALSE	High	Master Protein	Q6FGY1	HPCAL1 protein OS=Homo sapiens OX=9606 GN=HPCAL1 PE=2 SV=1	FALSE	0	20.388	30.5699	5	16	5	1	193	22.3	5.35	High	High	High	High	High	High		2.341e+07	1.7625e+07	6.22585e+06	1.67764e+07	1.35749e+07	1.21905e+07	1.154	40.8	5
FALSE	High	Master Protein	A0A0F7KYT8	Fragile X mental retardation autosomal homolog variant p2K OS=Homo sapiens OX=9606 GN=FXR1 PE=2 SV=1	FALSE	0	20.259	8.71492	5	19	3	1	677	76.2	6.83	High	High	High	High	High	High		1.40531e+06	1.0104e+07	7.12387e+06	940839	9.17319e+06	1.07823e+07	0.455	21.26	5
FALSE	High	Master Protein	P09496-2	Isoform Non-brain of Clathrin light chain A OS=Homo sapiens OX=9606 GN=CLTA	FALSE	0	20.244	22.0183	4	13	4	1	218	23.6	4.53	High	High	High	High	High	High		1.67916e+07	1.86901e+07	1.71715e+07	1.1038e+07	1.98947e+07	1.00176e+07	2.981	25.26	4
FALSE	High	Master Protein	Q9P2R3-4	Isoform 4 of Rabankyrin-5 OS=Homo sapiens OX=9606 GN=ANKFY1	FALSE	0	20.05	9.90917	5	13	5	1	1211	132.7	6.49	High	High	High	High	Not Found	Not Found		6.83602e+06	1.18651e+07	7.05191e+06	2.6391e+06			0.187	18.09	5
FALSE	High	Master Protein	A0A140VJE3	Methionine aminopeptidase 2 OS=Homo sapiens OX=9606 GN=METAP2 PE=2 SV=1	FALSE	0	20.022	11.9247	5	9	5	1	478	52.9	5.82	Not Found	High	High	High	High	High			9.18943e+06	7.72205e+06	3.40848e+06	1.87836e+07	1.03415e+07	0.346	25.77	5
FALSE	High	Master Protein	G5EA30	CUG triplet repeat, RNA binding protein 1, isoform CRA_c OS=Homo sapiens OX=9606 GN=CELF1 PE=1 SV=1	FALSE	0	20.009	15.9533	6	8	6	1	514	55.1	8.38	High	High	High	Not Found	High	High		3737525	8.22127e+06	2.99596e+06		5.53427e+06	1.18816e+07	0.931	14.46	6
FALSE	High	Master Protein	A8K9B9	cDNA FLJ77391, highly similar to Homo sapiens EH-domain containing 4 (EHD4), mRNA OS=Homo sapiens OX=9606 PE=2 SV=1	FALSE	0	20.009	12.7542	5	9	5	1	541	61.1	6.65	High	Not Found	Not Found	High	High	High		6.3708e+06			6.97474e+06	8.90321e+06	7.89436e+06	0.389	14.21	5
FALSE	High	Master Protein	Q13217	DnaJ homolog subfamily C member 3 OS=Homo sapiens OX=9606 GN=DNAJC3 PE=1 SV=1	FALSE	0	19.991	18.0556	5	11	5	1	504	57.5	6.15	High	High	High	High	High	High		3.52909e+06	9.95021e+06	1.21482e+07	1.97516e+06	1.97669e+07	1.56609e+07	0.417	17.29	5
FALSE	High	Master Protein	Q9NW82	WD repeat-containing protein 70 OS=Homo sapiens OX=9606 GN=WDR70 PE=1 SV=1	FALSE	0	19.989	10.7034	6	8	6	1	654	73.2	6.33	High	High	High	High	High	Not Found		1.02994e+07	3.21749e+06	8.44539e+06	231427	3.21096e+06		0.438	15.74	6
FALSE	High	Master Protein	A0A024R8M0	Guanine nucleotide binding protein (G protein), alpha 13, isoform CRA_a OS=Homo sapiens OX=9606 GN=GNA13 PE=4 SV=1	FALSE	0	19.989	20.6897	6	13	5	1	377	44	8	High	High	High	High	High	High		2.02953e+06	7.27233e+06	232314	3.16829e+06	7.41225e+06	5.63246e+06	0.738	21.92	6
FALSE	High	Master Protein	Q08379	Golgin subfamily A member 2 OS=Homo sapiens OX=9606 GN=GOLGA2 PE=1 SV=3	FALSE	0	19.951	5.88822	5	10	4	1	1002	113	5.02	High	High	Not Found	Not Found	Not Found	Not Found		2.55295e+07	5.0594e+06					0.208	29.18	5
FALSE	High	Master Protein	B3KSZ4	cDNA FLJ37346 fis, clone BRAMY2021310, highly similar to Transcriptional repressor p66 beta OS=Homo sapiens OX=9606 PE=2 SV=1	FALSE	0	19.9	12.8162	5	8	4	1	593	65.2	9.74	High	High	High	Not Found	High	High		7.99024e+06	1.76291e+07	1.64991e+07		1.36844e+07	1.00667e+07	0.365	18.71	5
FALSE	High	Master Protein	C9JEJ2	Choline-phosphate cytidylyltransferase A OS=Homo sapiens OX=9606 GN=PCYT1A PE=1 SV=1	FALSE	0	19.889	19.4737	5	13	5	1	380	43.2	8.5	High	High	High	High	High	High		1.56835e+07	1.24917e+07	7.99571e+06	4.34802e+06	7.13046e+06	9.53203e+06	0.487	19.91	5
FALSE	High	Master Protein	Q9BZG1	Ras-related protein Rab-34 OS=Homo sapiens OX=9606 GN=RAB34 PE=1 SV=1	FALSE	0	19.872	19.305	4	5	4	1	259	29	7.88	High	High	High	Not Found	Not Found	Not Found		1.29812e+07	5.63512e+06	7.44413e+06				0.585	10.05	4
FALSE	High	Master Protein	P28072	Proteasome subunit beta type-6 OS=Homo sapiens OX=9606 GN=PSMB6 PE=1 SV=4	FALSE	0	19.847	33.8912	5	28	5	1	239	25.3	4.92	High	High	High	High	High	High		3.29364e+07	9.16499e+07	45181921	1.37076e+07	8.64388e+07	6.20343e+07	1.424	46.24	5
FALSE	High	Master Protein	B4DR61	cDNA FLJ59739, highly similar to Protein transport protein Sec61 subunit alpha isoform 1 OS=Homo sapiens OX=9606 GN=SEC61A1 PE=1 SV=1	FALSE	0	19.843	12.6556	4	28	4	1	482	52.9	8.24	High	High	High	High	High	High		4.83226e+06	2.10676e+07	5.38695e+06	5.08522e+06	1.53953e+07	1.79148e+07	0.931	12.57	4
FALSE	High	Master Protein	Q9UKN8	General transcription factor 3C polypeptide 4 OS=Homo sapiens OX=9606 GN=GTF3C4 PE=1 SV=2	FALSE	0	19.781	10.0973	6	12	6	1	822	91.9	6.65	High	High	High	High	Not Found	Not Found		3.02105e+06	5.08188e+06	4.91573e+06	3.11303e+06			0.264	10.85	6
FALSE	High	Master Protein	Q12873-3	Isoform 3 of Chromodomain-helicase-DNA-binding protein 3 OS=Homo sapiens OX=9606 GN=CHD3	FALSE	0	19.765	3.54541	5	13	1	1	2059	232.9	6.23	Not Found	High	Not Found	Not Found	Not Found	Not Found			3081668					0.133	19.6	5
FALSE	High	Master Protein	Q93008	Probable ubiquitin carboxyl-terminal hydrolase FAF-X OS=Homo sapiens OX=9606 GN=USP9X PE=1 SV=3	FALSE	0	19.76	2.76265	6	9	6	1	2570	292.1	5.8	Not Found	High	Not Found	High	High	High			1.29169e+06		1.57367e+06	7.36952e+06	6.28567e+06	0.119	17.22	6
FALSE	High	Master Protein	D3DQR0	Protein kinase C and casein kinase substrate in neurons 3, isoform CRA_b OS=Homo sapiens OX=9606 GN=PACSIN3 PE=4 SV=1	FALSE	0	19.729	13.8824	5	13	5	1	425	48.5	6.28	High	High	High	High	High	High		2.5673e+07	1.53725e+07	6.92543e+06	3257838	18201429	1.49682e+07	0.532	30.73	5
FALSE	High	Master Protein	P51812	Ribosomal protein S6 kinase alpha-3 OS=Homo sapiens OX=9606 GN=RPS6KA3 PE=1 SV=1	FALSE	0	19.701	9.72973	6	13	4	1	740	83.7	6.89	High	High	High	High	Not Found	High		4.65623e+06	1.08536e+07	5.68886e+06	7.28197e+06		4.96453e+06	0.334	26.6	6
FALSE	High	Master Protein	Q96G03	Phosphoglucomutase-2 OS=Homo sapiens OX=9606 GN=PGM2 PE=1 SV=4	FALSE	0	19.699	16.1765	6	24	5	1	612	68.2	6.73	High	High	High	High	High	High		2.62517e+07	1.12303e+07	2.06105e+07	3.21428e+06	1.25546e+07	7.59434e+06	0.482	8.85	6
FALSE	High	Master Protein	A8K3S1	Glucosamine-6-phosphate isomerase OS=Homo sapiens OX=9606 PE=2 SV=1	FALSE	0	19.695	25.2595	5	13	4	1	289	32.7	6.92	High	High	High	High	High	High		4.8057e+07	1.79289e+07	2.19636e+07	9.39815e+06	1.03768e+07		0.896	37.39	5
FALSE	High	Master Protein	Q15392	Delta(24)-sterol reductase OS=Homo sapiens OX=9606 GN=DHCR24 PE=1 SV=2	FALSE	0	19.687	14.3411	6	22	6	1	516	60.1	8.16	High	High	High	High	High	High		3.34418e+07	1.53846e+07	2.01318e+07	1.62879e+07	2.78703e+07	2.49933e+07	0.905	22.15	6
FALSE	High	Master Protein	A8K2U2	cDNA FLJ75392, highly similar to Homo sapiens hexokinase II (HKII) mRNA OS=Homo sapiens OX=9606 PE=2 SV=1	FALSE	0	19.665	8.2879	6	12	3	1	917	102.3	6.09	Not Found	High	High	Not Found	Not Found	Not Found	Acetyl [N-Term]		2.10132e+06	4.46839e+06				0.298	24.78	6
FALSE	High	Master Protein	A0A0A0MR51	Fatty acid desaturase 1 OS=Homo sapiens OX=9606 GN=FADS1 PE=1 SV=1	FALSE	0	19.664	17.7645	5	14	5	1	501	57.8	9.48	High	High	High	High	High	High		9.99156e+06	2.48184e+07	2.15181e+07	4.63424e+06	8.70065e+06	6.44822e+06	0.509	26.17	5
FALSE	High	Master Protein	A8K9U0	cDNA FLJ78260, highly similar to Homo sapiens RNA binding motif protein 4, mRNA OS=Homo sapiens OX=9606 PE=2 SV=1	FALSE	0	19.65	18.6813	5	8	5	1	364	40.3	7.08	High	High	High	Not Found	High	High		1.41933e+07	1.55643e+07	1.83477e+07		9.25066e+06	7.04028e+06	0.616	16.67	5
FALSE	High	Master Protein	O96005	Cleft lip and palate transmembrane protein 1 OS=Homo sapiens OX=9606 GN=CLPTM1 PE=1 SV=1	FALSE	0	19.64	10.4634	4	6	4	1	669	76	6.3	Not Found	High	Not Found	Not Found	High	High			1.15552e+07			7.29702e+06	2.75243e+07	0.468	8.32	4
FALSE	High	Master Protein	Q9P035	Very-long-chain (3R)-3-hydroxyacyl-CoA dehydratase 3 OS=Homo sapiens OX=9606 GN=HACD3 PE=1 SV=2	FALSE	0	19.621	18.7845	5	14	5	1	362	43.1	8.94	High	High	High	High	High	Not Found		2.0367e+07	1.72309e+07	1.57418e+07	9.42911e+06	2.65121e+07		1.154	10.29	5
FALSE	High	Master Protein	P40123	Adenylyl cyclase-associated protein 2 OS=Homo sapiens OX=9606 GN=CAP2 PE=1 SV=1	FALSE	0	19.578	17.8197	5	11	4	1	477	52.8	6.37	Not Found	High	Not Found	High	High	High			4.59454e+06		5.51657e+06	5.29667e+06	5.80879e+06	0.45	22.42	5
FALSE	High	Master Protein	B4E1U9	cDNA FLJ54776, highly similar to Cell division control protein 42 homolog OS=Homo sapiens OX=9606 PE=2 SV=1	FALSE	0	19.565	20.7627	3	25	3	1	236	26.5	7.59	High	High	High	High	High	High		3.98385e+07	41590950	3.01533e+07	2.69142e+07	3.00274e+07	2.82852e+07	1.31	56.92	3
FALSE	High	Master Protein	A0A0S2Z5U6	Pyrroline-5-carboxylate reductase (Fragment) OS=Homo sapiens OX=9606 GN=PYCR2 PE=2 SV=1	FALSE	0	19.542	20.625	5	12	5	1	320	33.6	7.77	High	High	High	High	High	High		2.03588e+07	1.02127e+07	1.43835e+07	5.86934e+06	7.34238e+06	1.44088e+07	1.154	26.46	5
FALSE	High	Master Protein	Q5SQH4	DBP2 protein OS=Homo sapiens OX=9606 GN=DBP2 PE=2 SV=1	FALSE	0	19.537	6.05187	5	11	4	1	1041	119.2	6.8	High	High	High	Not Found	High	High		4.79488e+06	7.76544e+06	3.75645e+06		5.85487e+06	5.87943e+06	0.22	21.58	5
FALSE	High	Master Protein	Q5D1D5	Guanylate binding protein 1 OS=Homo sapiens OX=9606 PE=2 SV=1	FALSE	0	19.535	11.4865	5	9	4	1	592	67.9	6.32	High	High	High	High	Not Found	Not Found		2.2902e+07	1.73396e+07	1.0164e+07	6.98785e+06			0.52	4.45	5
FALSE	High	Master Protein	Q92995	Ubiquitin carboxyl-terminal hydrolase 13 OS=Homo sapiens OX=9606 GN=USP13 PE=1 SV=2	FALSE	0	19.522	9.15411	4	19	3	1	863	97.3	5.53	High	High	High	High	High	High		8.4679e+06	5.37722e+06	8.87321e+06	3.67506e+06	6.16359e+06	5.03466e+06	0.227	33.89	4
FALSE	High	Master Protein	Q9P287-2	Isoform 2 of BRCA2 and CDKN1A-interacting protein OS=Homo sapiens OX=9606 GN=BCCIP	FALSE	0	19.514	14.5963	3	17	3	1	322	36.2	4.69	High	High	High	High	High	High		3.95719e+07	3.08696e+07	3.03782e+07	1.52358e+07	1.70141e+07	2.03404e+07	0.413	60.21	3
FALSE	High	Master Protein	Q92542	Nicastrin OS=Homo sapiens OX=9606 GN=NCSTN PE=1 SV=2	FALSE	0	19.481	12.835	6	21	6	1	709	78.4	5.99	High	High	High	High	High	High		1.74982e+07	2.2084e+07	1.28703e+07	9.89328e+06	1.32185e+07	7.71868e+06	0.468	47.39	6
FALSE	High	Master Protein	B4E284	cDNA FLJ51188, highly similar to N-acetylglucosamine-6-sulfatase (EC3.1.6.14) OS=Homo sapiens OX=9606 PE=2 SV=1	FALSE	0	19.467	12.8425	5	13	5	1	584	65.8	8.07	High	High	High	High	High	High		1.97005e+07	1.66682e+07	9.72592e+06	9.2389e+06	1.31085e+07		0.45	21.68	5
FALSE	High	Master Protein	A0A1B0GUL7	Uncharacterized protein OS=Homo sapiens OX=9606 PE=1 SV=1	FALSE	0	19.455	14.8148	5	10	1	1	405	45.2	6.54	Not Found	Not Found	Not Found	Not Found	Not Found	High							1.21468e+07	0.585	19.99	5
FALSE	High	Master Protein	B4DPY0	Glutathione peroxidase OS=Homo sapiens OX=9606 PE=2 SV=1	FALSE	0	19.43	31.0127	4	9	4	1	158	18.1	8.81	High	High	High	High	Not Found	High		2.76344e+07	4.23187e+07	4.53971e+06	6.34e+06		1.43945e+07	2.162	17.79	4
FALSE	High	Master Protein	Q9Y653	Adhesion G-protein coupled receptor G1 OS=Homo sapiens OX=9606 GN=ADGRG1 PE=1 SV=2	FALSE	0	19.401	10.5339	5	14	5	1	693	77.7	8.48	High	High	High	High	High	High		1.36419e+07	2.0446e+07	7.81538e+06	1.03662e+07	2.05254e+07	9.61648e+06	0.433	40.37	5
FALSE	High	Master Protein	A8K9T8	cDNA FLJ76106, highly similar to Homo sapiens neurolysin (metallopeptidase M3 family) (NLN), mRNA OS=Homo sapiens OX=9606 PE=2 SV=1	FALSE	0	19.401	15.625	7	9	7	1	704	80.6	6.6	Not Found	High	Not Found	High	High	High			1.30927e+06		4.76174e+06	1.0906e+07	8.40492e+06	0.496	12.05	7
FALSE	High	Master Protein	A0A1B0GVH5	Alpha-ketoglutarate-dependent dioxygenase FTO OS=Homo sapiens OX=9606 GN=FTO PE=1 SV=1	FALSE	0	19.386	10.0179	4	21	4	1	559	64.1	5.38	High	High	High	High	High	High		5.43731e+06	4.73475e+06	4.48908e+06	1.89501e+06	4.26824e+06	2.06227e+06	0.484	11.48	4
FALSE	High	Master Protein	Q96CN7	Isochorismatase domain-containing protein 1 OS=Homo sapiens OX=9606 GN=ISOC1 PE=1 SV=3	FALSE	0	19.367	22.4832	4	12	4	1	298	32.2	7.39	High	High	High	High	High	Not Found		9.25823e+06	7.32438e+06	8.91179e+06	4.30422e+06	7.41026e+06		1.054	22.48	4
FALSE	High	Master Protein	P42126	Enoyl-CoA delta isomerase 1, mitochondrial OS=Homo sapiens OX=9606 GN=ECI1 PE=1 SV=1	FALSE	0	19.355	17.8808	5	15	5	1	302	32.8	8.54	High	High	High	High	High	High		3.0563e+07	2.96108e+07	2.33966e+07	1.62009e+07	2.39687e+07	20970548	1.276	40.96	5
FALSE	High	Master Protein	O15031	Plexin-B2 OS=Homo sapiens OX=9606 GN=PLXNB2 PE=1 SV=3	FALSE	0	19.348	6.20239	6	7	6	1	1838	205	6.24	High	High	High	High	Not Found	Not Found		3.42409e+06	2.71967e+06	6.2568e+06	453577			0.138	4.61	6
FALSE	High	Master Protein	P20645	Cation-dependent mannose-6-phosphate receptor OS=Homo sapiens OX=9606 GN=M6PR PE=1 SV=1	FALSE	0	19.305	19.1336	3	11	3	1	277	31	5.83	High	High	High	High	High	High		4.02691e+07	4.79865e+07	1.05994e+07	1.35087e+07	2.39937e+07	2.12403e+07	0.668	23.91	3
FALSE	High	Master Protein	P54619-3	Isoform 3 of 5'-AMP-activated protein kinase subunit gamma-1 OS=Homo sapiens OX=9606 GN=PRKAG1	FALSE	0	19.304	19.4118	4	11	4	1	340	38.5	7.09	High	High	High	High	High	Not Found		4.27585e+06	6.85785e+06	3.56407e+06	943140	976884		0.688	11.06	4
FALSE	High	Master Protein	Q9GZZ1	N-alpha-acetyltransferase 50 OS=Homo sapiens OX=9606 GN=NAA50 PE=1 SV=1	FALSE	0	19.281	28.4024	5	7	5	1	169	19.4	8.81	Not Found	High	High	Not Found	High	High			1.58289e+07			2.48507e+07	8.81234e+06	1.61	18.68	5
FALSE	High	Master Protein	A0A024RC48	Polypeptide N-acetylgalactosaminyltransferase OS=Homo sapiens OX=9606 GN=GALNT1 PE=3 SV=1	FALSE	0	19.236	10.9123	5	9	5	1	559	64.2	7.72	Not Found	High	High	High	High	High			1.29781e+07	1.29238e+07	4.46128e+06	1.46365e+07	1.0024e+07	0.433	25.08	5
FALSE	High	Master Protein	Q70J99-3	Isoform 3 of Protein unc-13 homolog D OS=Homo sapiens OX=9606 GN=UNC13D	FALSE	0	19.207	9.45709	6	12	6	1	1142	128.7	6.62	High	High	Not Found	High	High	High		4.17099e+06	12447426		2.97371e+06	6.87181e+06	2.61178e+07	0.308	8.43	6
FALSE	High	Master Protein	Q8NFF5	FAD synthase OS=Homo sapiens OX=9606 GN=FLAD1 PE=1 SV=1	FALSE	0	19.202	16.8654	5	13	5	1	587	65.2	6.93	High	High	High	High	High	High		5.75059e+06	5.76446e+06	5.75049e+06	3.6369e+06	5.81899e+06	5.05049e+06	0.501	12.48	5
FALSE	High	Master Protein	A0A024RBA9	RAB21, member RAS oncogene family, isoform CRA_a OS=Homo sapiens OX=9606 GN=RAB21 PE=4 SV=1	FALSE	0	19.185	24.8889	4	11	4	1	225	24.3	7.94	High	High	High	High	High	High		8.36322e+06	1.55719e+07	2.46899e+06	4.62089e+06	1.32377e+07	9.61983e+06	0.848	24.19	4
FALSE	High	Master Protein	F8VXC8	SWI/SNF complex subunit SMARCC2 OS=Homo sapiens OX=9606 GN=SMARCC2 PE=1 SV=1	FALSE	0	19.178	7.63052	5	10	3	1	1245	136.1	5.71	High	High	Not Found	High	High	High		4.59791e+06			2.14832e+06	2.19123e+06	1.01531e+07	0.264	18.52	5
FALSE	High	Master Protein	A0A023QZ25	Cytochrome c oxidase subunit 2 OS=Homo sapiens OX=9606 GN=COX2 PE=3 SV=1	FALSE	0	19.175	27.7533	5	28	1	1	227	25.6	4.82	High	Not Found	High	Not Found	Not Found	Not Found		1.26372e+06		6.32266e+06				2.594	38.1	5
FALSE	High	Master Protein	A0A140VJC9	Lysophospholipase II, isoform CRA_f OS=Homo sapiens OX=9606 GN=LYPLA2 PE=2 SV=1	FALSE	0	19.175	29.0043	4	12	4	1	231	24.7	7.23	High	High	High	High	High	High		1.96718e+07	1.96169e+07	1.08678e+07	6.30515e+06	1.44238e+07	2.40213e+06	1.276	15.33	4
FALSE	High	Master Protein	P26006-1	Isoform 2 of Integrin alpha-3 OS=Homo sapiens OX=9606 GN=ITGA3	FALSE	0	19.149	8.06754	6	17	6	1	1066	118.7	6.96	High	High	High	High	High	High		1.24752e+07	1.5713e+07	1.59522e+07	4.37377e+06	1.36146e+07	1.02847e+07	0.342	26.51	6
FALSE	High	Master Protein	O60271	C-Jun-amino-terminal kinase-interacting protein 4 OS=Homo sapiens OX=9606 GN=SPAG9 PE=1 SV=4	FALSE	0	19.122	4.84481	5	13	5	1	1321	146.1	5.15	High	High	Not Found	High	High	High		5.82581e+06	3.47512e+06		6.56286e+06	6.42695e+06	4959572	0.191	31.19	5
FALSE	High	Master Protein	P33527-9	Isoform 9 of Multidrug resistance-associated protein 1 OS=Homo sapiens OX=9606 GN=ABCC1	FALSE	0	19.092	6.09994	7	10	7	1	1541	172.5	6.81	High	High	High	High	High	High		4.87358e+06	5.45289e+06	9659984	1.31821e+06	8.01481e+06	7.50373e+06	0.206	15.23	7
FALSE	High	Master Protein	Q16629	Serine/arginine-rich splicing factor 7 OS=Homo sapiens OX=9606 GN=SRSF7 PE=1 SV=1	FALSE	0	19.08	19.7479	5	14	4	1	238	27.4	11.82	High	High	High	Not Found	High	High		4.45678e+07	3.70205e+07	2.59334e+07		3.92164e+07	2.66933e+07	1.054	21.56	5
FALSE	High	Master Protein	Q9NXV6	CDKN2A-interacting protein OS=Homo sapiens OX=9606 GN=CDKN2AIP PE=1 SV=3	FALSE	0	19.063	14.1379	5	7	5	1	580	61.1	9.01	High	High	High	Not Found	Not Found	High		3.47185e+06	2.556e+06	4.72915e+06			1.32022e+06	0.377	8.47	5
FALSE	High	Master Protein	B2R6S9	cDNA, FLJ93097, highly similar to Homo sapiens low density lipoprotein receptor-related protein associated protein 1 (LRPAP1), mRNA OS=Homo sapiens OX=9606 PE=2 SV=1	FALSE	0	19.052	20.7283	5	6	5	1	357	41.5	8.92	High	High	High	Not Found	Not Found	Not Found		2.33839e+07	22231521	1.21134e+07				0.585	11.1	5
FALSE	High	Master Protein	Q6NUQ4	Transmembrane protein 214 OS=Homo sapiens OX=9606 GN=TMEM214 PE=1 SV=2	FALSE	0	19.015	9.5791	5	14	5	1	689	77.1	9.14	High	High	High	High	High	High		9.9309e+06	9.43421e+06	7.39962e+06	2.97906e+06	7.35069e+06	6.85566e+06	0.343	30.9	5
FALSE	High	Master Protein	P46109	Crk-like protein OS=Homo sapiens OX=9606 GN=CRKL PE=1 SV=1	FALSE	0	19.012	19.802	4	11	4	1	303	33.8	6.74	High	High	High	High	High	High		1.87792e+07	2.30073e+07	1.47472e+07	1.29466e+07	3.88271e+06	9.20423e+06	0.624	30.56	4
FALSE	High	Master Protein	A0A0U3GXA9	Chemokine receptor isoform 3 OS=Homo sapiens OX=9606 GN=CXCR4 PE=2 SV=1	FALSE	0	18.997	7.32861	3	12	3	1	423	47.6	8.7	Not Found	High	Not Found	Not Found	High	High			1.12864e+07			1.53922e+07	1.19879e+07	0.778	30.49	3
FALSE	High	Master Protein	Q8WW12	PEST proteolytic signal-containing nuclear protein OS=Homo sapiens OX=9606 GN=PCNP PE=1 SV=2	FALSE	0	18.977	30.8989	4	14	4	1	178	18.9	7.49	Not Found	High	High	Not Found	High	High			1.65653e+07	1.32069e+07		2.79111e+07	1.64438e+07	1.61	13.7	4
FALSE	High	Master Protein	Q8N6H7	ADP-ribosylation factor GTPase-activating protein 2 OS=Homo sapiens OX=9606 GN=ARFGAP2 PE=1 SV=1	FALSE	0	18.965	13.8196	5	7	5	1	521	56.7	7.99	High	High	High	High	Not Found	High		8.76569e+06	1.7113e+07	4199107	2.71163e+06		6149063	0.417	9.04	5
FALSE	High	Master Protein	P54105	Methylosome subunit pICln OS=Homo sapiens OX=9606 GN=CLNS1A PE=1 SV=1	FALSE	0	18.949	29.1139	3	11	3	1	237	26.2	4.11	High	High	High	High	High	High		9.45449e+06	4.21502e+06	1.91437e+07	1.75849e+07	2.19234e+07	2.36792e+07	0.874	30	3
FALSE	High	Master Protein	P50750-2	Isoform 2 of Cyclin-dependent kinase 9 OS=Homo sapiens OX=9606 GN=CDK9	FALSE	0	18.911	14.5194	5	7	4	1	489	53.3	9.48	High	High	Not Found	Not Found	Not Found	High		5.17612e+06	6.28605e+06				1.67122e+06	0.509	16.26	5
FALSE	High	Master Protein	Q13362-5	Isoform 5 of Serine/threonine-protein phosphatase 2A 56 kDa regulatory subunit gamma isoform OS=Homo sapiens OX=9606 GN=PPP2R5C	FALSE	0	18.879	16.2162	6	22	4	1	555	64.3	6.74	High	High	High	High	High	High		7.22614e+06	7.62623e+06	5.71374e+06	3.03251e+06	4.13278e+06	2.49487e+06	0.585	23.33	6
FALSE	High	Master Protein	P21912	Succinate dehydrogenase [ubiquinone] iron-sulfur subunit, mitochondrial OS=Homo sapiens OX=9606 GN=SDHB PE=1 SV=3	FALSE	0	18.841	20.3571	5	15	5	1	280	31.6	8.76	High	High	High	High	High	High		1.79482e+07	1.55378e+07	1.35782e+07	7.61188e+06	8.83609e+06	6.73259e+06	0.688	25.23	5
FALSE	High	Master Protein	Q8IXB1	DnaJ homolog subfamily C member 10 OS=Homo sapiens OX=9606 GN=DNAJC10 PE=1 SV=2	FALSE	0	18.84	10.4666	6	16	6	1	793	91	7.18	High	High	High	High	High	High		4.73785e+06	5.69235e+06	5.10548e+06	2.81281e+06	5.17332e+06	2.79485e+06	0.425	34.82	6
FALSE	High	Master Protein	Q9H788	SH2 domain-containing protein 4A OS=Homo sapiens OX=9606 GN=SH2D4A PE=1 SV=1	FALSE	0	18.835	15.6388	5	9	5	1	454	52.7	8.06	High	High	High	Not Found	High	High		5.4852e+06	9.5684e+06	6.6047e+06		6.67834e+06	5.03724e+06	0.701	8.93	5
FALSE	High	Master Protein	Q9Y3B8	Oligoribonuclease, mitochondrial OS=Homo sapiens OX=9606 GN=REXO2 PE=1 SV=3	FALSE	0	18.823	22.3629	4	20	4	1	237	26.8	6.87	High	High	High	High	High	High		7.14968e+06	1.14465e+07	6.28297e+06	7.68072e+06	9.59751e+06	7.78185e+06	1.276	12.99	4
FALSE	High	Master Protein	Q9H0B6	Kinesin light chain 2 OS=Homo sapiens OX=9606 GN=KLC2 PE=1 SV=1	FALSE	0	18.817	13.1833	4	17	1	1	622	68.9	7.15	Not Found	Not Found	High	Not Found	Not Found	Not Found								0.334	36.14	4
FALSE	High	Master Protein	O43765	Small glutamine-rich tetratricopeptide repeat-containing protein alpha OS=Homo sapiens OX=9606 GN=SGTA PE=1 SV=1	FALSE	0	18.817	18.5304	5	9	5	1	313	34	4.87	High	High	High	Not Found	High	High		9.32235e+06	451725	7.98083e+06		8.22164e+06	1.01087e+07	1.424	14.96	5
FALSE	High	Master Protein	G3XAI2	Laminin subunit beta-1 OS=Homo sapiens OX=9606 GN=LAMB1 PE=1 SV=1	FALSE	0	18.759	4.14365	4	13	4	1	1810	200.3	4.96	High	High	High	High	High	High		6.97658e+06	6.84344e+06	5.84398e+06	1.61975e+06	5.24582e+06		0.122	7.53	4
FALSE	High	Master Protein	E9PB61	THO complex subunit 4 OS=Homo sapiens OX=9606 GN=ALYREF PE=1 SV=1	FALSE	0	18.727	30.6818	4	10	4	1	264	27.5	11.05	High	High	High	High	Not Found	Not Found		1.41304e+06	6.63332e+06	8.26974e+06	5.91756e+06			1.054	12.22	4
FALSE	High	Master Protein	Q86Y56	Dynein assembly factor 5, axonemal OS=Homo sapiens OX=9606 GN=DNAAF5 PE=1 SV=4	FALSE	0	18.72	9.82456	6	14	6	1	855	93.5	6.42	High	High	High	High	High	High		6.39381e+06	5.59342e+06	5.501e+06	4.42419e+06	5.45556e+06	4.46708e+06	0.311	20.5	6
FALSE	High	Master Protein	Q96JJ7	Protein disulfide-isomerase TMX3 OS=Homo sapiens OX=9606 GN=TMX3 PE=1 SV=2	FALSE	0	18.708	15.6388	5	7	5	1	454	51.8	4.91	High	High	High	Not Found	High	High		2.47292e+07	1.6796e+06	1.43856e+07		2.35803e+07	1.80682e+07	0.557	10.51	5
FALSE	High	Master Protein	Q9UHD9	Ubiquilin-2 OS=Homo sapiens OX=9606 GN=UBQLN2 PE=1 SV=2	FALSE	0	18.693	9.29487	4	13	1	1	624	65.7	5.22	Not Found	High	High	High	High	High			1.33892e+07	119789	222512	1.19537e+07	7.00281e+06	0.848	30.82	4
FALSE	High	Master Protein	Q96TA2	ATP-dependent zinc metalloprotease YME1L1 OS=Homo sapiens OX=9606 GN=YME1L1 PE=1 SV=2	FALSE	0	18.681	9.70246	4	6	4	1	773	86.4	8.76	High	High	High	Not Found	Not Found	High		6.79195e+06	3.26391e+06	6.61389e+06				0.253	9.37	4
FALSE	High	Master Protein	Q9BS26	Endoplasmic reticulum resident protein 44 OS=Homo sapiens OX=9606 GN=ERP44 PE=1 SV=1	FALSE	0	18.654	19.7044	6	17	5	1	406	46.9	5.26	High	High	High	High	High	High		1.3559e+07	2.13761e+07	1.38004e+07	1.18269e+07	9.16242e+06	9.01566e+06	0.778	32.05	6
FALSE	High	Master Protein	O14602	Eukaryotic translation initiation factor 1A, Y-chromosomal OS=Homo sapiens OX=9606 GN=EIF1AY PE=1 SV=4	FALSE	0	18.636	36.1111	4	12	4	1	144	16.4	5.24	High	High	High	Not Found	High	High		1.67786e+07	2.07911e+07	1.11638e+07		1.73949e+07	1.17278e+07	2.162	25.26	4
FALSE	High	Master Protein	P60866-2	Isoform 2 of 40S ribosomal protein S20 OS=Homo sapiens OX=9606 GN=RPS20	FALSE	0	18.493	19.0141	3	16	3	1	142	16	9.32	High	High	High	Not Found	High	High		2.41092e+08	1.2116e+08	3.80939e+07		1.41861e+08	7.58011e+07	4.179	32.78	3
FALSE	High	Master Protein	Q6PJG6	BRCA1-associated ATM activator 1 OS=Homo sapiens OX=9606 GN=BRAT1 PE=1 SV=2	FALSE	0	18.483	12.9111	6	14	6	1	821	88.1	5.27	High	High	High	High	High	High		6.55514e+06	3.28029e+06	4.16683e+06	2.8406e+06	1.89878e+06	2.00151e+06	0.334	14.94	6
FALSE	High	Master Protein	A8K2Z3	cDNA FLJ76092, highly similar to Homo sapiens 5'-nucleotidase, cytosolic II-like 1 (NT5C2L1), mRNA OS=Homo sapiens OX=9606 PE=2 SV=1	FALSE	0	18.473	14.0659	4	15	4	1	455	51.8	6.35	High	High	High	Not Found	High	High		3.91359e+06	9.04219e+06	2.34822e+06		1.61684e+07	5.84754e+06	0.638	10.39	4
FALSE	High	Master Protein	A0MNP2	CDW11/WDR57 OS=Homo sapiens OX=9606 GN=WDR57 PE=2 SV=1	FALSE	0	18.398	24.0896	3	7	3	1	357	39.3	8.1	High	High	High	Not Found	Not Found	Not Found		9.28985e+06	2.01571e+07	1.09551e+07				0.585	20.17	3
FALSE	High	Master Protein	P32456	Guanylate-binding protein 2 OS=Homo sapiens OX=9606 GN=GBP2 PE=1 SV=3	FALSE	0	18.303	11.5059	5	9	4	1	591	67.2	5.71	High	High	High	High	High	Not Found		1.45362e+07	2.58463e+07	1.80072e+07	3.33106e+06	2.27379e+06		0.501	6.19	5
FALSE	High	Master Protein	P08579	U2 small nuclear ribonucleoprotein B'' OS=Homo sapiens OX=9606 GN=SNRPB2 PE=1 SV=1	FALSE	0	18.272	28	5	17	4	1	225	25.5	9.72	High	High	High	High	High	High		1.25976e+07	1.35665e+07	1.11125e+07	8.91296e+06	4.48248e+07	1.38496e+07	1.848	26.76	5
FALSE	High	Master Protein	H0YHG0	Uncharacterized protein (Fragment) OS=Homo sapiens OX=9606 PE=1 SV=1	FALSE	0	18.265	11.0899	5	14	5	1	523	59.1	8.59	High	High	High	High	High	High		2.37711e+07	2.12486e+07	1.53724e+07	2.09398e+07	1.68471e+07	1.28033e+07	0.389	29.74	5
FALSE	High	Master Protein	H0Y8X4	2'-deoxynucleoside 5'-phosphate N-hydrolase 1 (Fragment) OS=Homo sapiens OX=9606 GN=DNPH1 PE=1 SV=1	FALSE	0	18.226	27.572	3	7	3	1	243	25.9	5.5	Not Found	High	High	High	High	High			1.36129e+07	8.60284e+06	2.11886e+07	8.43323e+06		0.778	3.43	3
FALSE	High	Master Protein	Q12765-2	Isoform 2 of Secernin-1 OS=Homo sapiens OX=9606 GN=SCRN1	FALSE	0	18.222	9.21659	3	17	3	1	434	48.7	4.78	High	High	High	High	High	High		1.06755e+07	8.71303e+06	5.24757e+06	7.60574e+06	1.44521e+07	1.12246e+07	0.425	35.02	3
FALSE	High	Master Protein	B3KME2	cDNA FLJ10772 fis, clone NT2RP4000243, highly similar to Cartilage-associated protein OS=Homo sapiens OX=9606 PE=2 SV=1	FALSE	0	18.218	13.7157	5	16	5	1	401	46.5	5.85	High	High	High	High	High	High		1.85586e+07	2.0385e+07	1.72143e+07	2.99191e+06	4.56993e+06	3.99811e+06	0.532	22.39	5
FALSE	High	Master Protein	A0A024R7D0	Deoxyhypusine synthase, isoform CRA_b OS=Homo sapiens OX=9606 GN=DHPS PE=4 SV=1	FALSE	0	18.195	16.5312	4	7	4	1	369	40.9	5.36	High	Not Found	High	High	Not Found	High		3.94398e+06		2.76664e+06	525329		1.76988e+06	0.65	8.63	4
FALSE	High	Master Protein	Q13868	Exosome complex component RRP4 OS=Homo sapiens OX=9606 GN=EXOSC2 PE=1 SV=2	FALSE	0	18.16	24.5734	4	11	4	1	293	32.8	7.5	High	High	High	Not Found	Not Found	High		5.94639e+06	8.18158e+06	5.59751e+06			2.81128e+06	0.668	17.87	4
FALSE	High	Master Protein	Q07812-2	Isoform Beta of Apoptosis regulator BAX OS=Homo sapiens OX=9606 GN=BAX	FALSE	0	18.133	22.4771	4	8	4	1	218	24.2	7.9	High	High	High	High	Not Found	High		2.48273e+07	8.22022e+06	1.27759e+07	3.63626e+06		1.27012e+06	1.054	20.6	4
FALSE	High	Master Protein	A0A024R529	Dihydroxyacetone kinase 2 homolog (Yeast), isoform CRA_a OS=Homo sapiens OX=9606 GN=DAK PE=4 SV=1	FALSE	0	18.128	12.6957	5	13	5	1	575	58.9	7.49	High	High	High	High	High	High		1.19453e+07	1.2224e+07	6.8146e+06	5.84977e+06	9.29588e+06	5.71779e+06	0.417	30.25	5
FALSE	High	Master Protein	Q9UBB6-3	Isoform 3 of Neurochondrin OS=Homo sapiens OX=9606 GN=NCDN	FALSE	0	18.119	9.43912	5	8	5	1	731	79.1	5.55	High	High	High	Not Found	High	Not Found		3.75842e+06	5.66995e+06	4.71775e+06		6.41037e+06		0.334	12.76	5
FALSE	High	Master Protein	B2R7U4	Heme oxygenase OS=Homo sapiens OX=9606 PE=2 SV=1	FALSE	0	18.11	21.1806	4	16	4	1	288	32.8	8.25	High	High	High	High	High	High		1.00319e+07	1.35192e+07	9.77873e+06	6.43958e+06	1.00764e+07	7.39249e+06	0.896	18.59	4
[truncated: 1,883 more rows]
